# Supplementary material for: CD5L as a promising biological therapeutic for treating sepsis
Source: Nat Commun. 2024 May 15;15:4119. doi: 10.1038/s41467-024-48360-8 (PMC11096381; doi:10.1038/s41467-024-48360-8)
Supplement: Supplementary file 4 — Supplementary data 1 [file 41467_2024_48360_MOESM4_ESM.xlsx]

## Sheet: Supp. data 1
	Supplementary data 1- Oligonucleotide sequences
	Name	Sequence (5’ to 3’)
	ssDNA1	GGGACCGGCGTGATGTGGCTGTGGTGTGCCGAGAGCTCAATTGTGGAGCAGTCATCCAAACCCCGCGTTAATGATAGGATCCGGCGCATCATATCAGCCACCAGCATCAGAGCAAAGAGTTCTTATTCAAGGGGTTGACTGCAACGGAACGGAAGAC
	sgRNA1	AGGGGGCTGATATGATGCGCCACG
	sgRNA2	AAACCGTGGCGCATCATATCAGCC
	mTNFa-F	GTGGAACTGGCAGAAGAG
	mTNFa-R	ATGAGAAGAGGCTGAGACA
	mIL6-F	GATGGATGCTACCAAACTGGA
	mIL6-R	CCAGGTAGCTATGGTACTCCAGAA
	mIL1b-F	CAACCAACAAGTGATATTCTCCATG
	mIL1b-R	GATCCACACTCTCCAGCTGCA
	mCXCL1-F	CCGAAGTCATAGCCACACTCAA
	mCXCL1-R	GCAGTCTGTCTTCTTTCTCCGTTA
	mCD5L-F	CTCACCACTCCATCGTCAGC
	mCD5L-R	GCACTTTGGTTGGAGACTCTGAA
	mhprt-F	TCAGTCAACGGGGGACATAAA
	mhprt-R	GGGGCTGTACTGCTTAACCAG
