# Supplementary material for: CD5L as a promising biological therapeutic for treating sepsis
Source: Nat Commun. 2024 May 15;15:4119. doi: 10.1038/s41467-024-48360-8 (PMC11096381; doi:10.1038/s41467-024-48360-8)
Supplement: Supplementary file 5 — Supplementary data 2 [file 41467_2024_48360_MOESM5_ESM.xlsx]

## Sheet: Supp. data 2
	Supplementary data 2. Populations described by immunophenotyping panels for spleen, peripheral blood, thymus and peritoneal cavity.
	Spleen
	Population	Marker Definition
	Neutrophils	CD11b+	Ly6G+
	Eosinophils	CD11b+	Ly6G-	Ly6Clo	SSChi
	Macrophages	CD11bint	Ly6G-	Ly6C-	F4/80hi	CD11c-
	Monocytes	CD11b+	Ly6G-	Ly6Chi
	pDC	CD11b-	Ly6G-	Ly6Chi	CD317+
	DC	CD11b-	Ly6G-	Ly6C-	CD317-	CD11c+	MHCII+
	CD8a-Type DC	CD11b-	Ly6G-	CD11b+	CD317-	CD11c+	MHCII+	CD8a+
	CD11b-Type DC	CD11b-	Ly6G-	CD11b-	CD317-	CD11c+	MHCII+	CD11b+
	NKc	CD161+	Ly6G-	CD317-	CD5-
	NK CD11b+Ly6C-	CD161+	Ly6G-	CD317-	CD5-	CD11b+	Ly6C-
	NK CD11b+Ly6C+	CD161+	Ly6G-	CD317-	CD5-	CD11b+	Ly6C+
	NK CD11b-Ly6C-	CD161+	Ly6G-	CD317-	CD5-	CD11b-	Ly6C-
	NK CD11b-Ly6C+	CD161+	Ly6G-	CD317-	CD5-	CD11b-	Ly6C+
	NKTc	CD161+	Ly6G-	CD317-	CD5+
	Bc	CD161-	Ly6G-	CD317-	CD19+	MHCII+
	B1 Bc	CD161-	Ly6G-	CD317-	CD19+	MHCII+	CD5+
	B2 Bc	CD161-	Ly6G-	CD317-	CD19+	MHCII+	CD5-
	B2 IgDlo	CD161-	Ly6G-	CD317-	CD19+	MHCII+	CD5-	IgDlo
	B2 IgD+	CD161-	Ly6G-	CD317-	CD19+	MHCII+	CD5-	IgDhi
	Tc	CD161-	Ly6G-	CD317-	CD5+	CD3+
	gd-Tc	CD161-	Ly6G-	CD317-	CD5+	CD3+	TCRd+
	EM gd-Tc	CD161-	Ly6G-	CD317-	CD5+	CD3+	TCRd+	CD44+	CD62L-
	Naive gd-Tc	CD161-	Ly6G-	CD317-	CD5+	CD3+	TCRd+	CD44-	CD62L+
	CM gd-Tc	CD161-	Ly6G-	CD317-	CD5+	CD3+	TCRd+	CD44+	CD62L+
	ab Tc	CD161-	Ly6G-	CD317-	CD5+	CD3+	TCRd-
	CD4 Tc	CD161-	Ly6G-	CD317-	CD5+	CD3+	TCRd-	CD4+
	EM CD4 Tc	CD161-	Ly6G-	CD317-	CD5+	CD3+	TCRd-	CD4+	CD44+	CD62L-
	CM/Naive CD4 Tc	CD161-	Ly6G-	CD317-	CD5+	CD3+	TCRd-	CD4+	CD44-	CD62L+
	CD8 Tc	CD161-	Ly6G-	CD317-	CD5+	CD3+	TCRd-	CD8+
	Naive CD8 Tc	CD161-	Ly6G-	CD317-	CD5+	CD3+	TCRd-	CD8+	CD44+	CD62L-
	CM CD8 Tc	CD161-	Ly6G-	CD317-	CD5+	CD3+	TCRd-	CD8+	CD44-	CD62L+
	EM CD8 Tc	CD161-	Ly6G-	CD317-	CD5+	CD3+	TCRd-	CD8+	CD44+	CD62L+
	Spleen and Peripheral Blood
	Population	Marker Definition
	Neutrophils	CD5-	CD11b+	Ly6G+
	Eosinophils	CD5-	Ly6G-	SigF+	SSChi
	Monocytes	CD5-	Ly6G-	SigF-	SSClo	CD11b+	Ly6C+
	Macrophages	CD5-	Ly6G-	SigF-	SSClo	CD11b+	Ly6C-	MHCII+/-	F4/80+	CD64+	CD16/32+
	pDC	CD5-	Ly6G-	SigF-	SSClo	CD11b+	Ly6C-	MHCII-	F4/80-	CD317+
	Stage I pDC	CD5-	Ly6G-	SigF-	SSClo	CD11b+	Ly6C-	MHCII-	F4/80-	CD317+	CD4-	CD8-
	Stage II pDC	CD5-	Ly6G-	SigF-	SSClo	CD11b+	Ly6C-	MHCII-	F4/80-	CD317+	CD4+	CD8-
	Stage III pDC	CD5-	Ly6G-	SigF-	SSClo	CD11b+	Ly6C-	MHCII-	F4/80-	CD317+	CD4+	CD8+
	cDC	CD5-	Ly6G-	SigF-	SSClo	CD11b+	Ly6C-	MHCII+	F4/80-	CD317-	CD11c+
	im cDC	CD5-	Ly6G-	SigF-	SSClo	CD11b+	Ly6C-	MHCII+	F4/80-	CD317-	CD11c+	CCR2-	CD117+
	Xcr1 Type im cDC	CD5-	Ly6G-	SigF-	SSClo	CD11b+	Ly6C-	MHCII+	F4/80-	CD317-	CD11c+	CCR2-	CD117+	Xcr1+	CD11b-
	CD11b Type im cDC	CD5-	Ly6G-	SigF-	SSClo	CD11b+	Ly6C-	MHCII+	F4/80-	CD317-	CD11c+	CCR2-	CD117+	Xcr1-	CD11b+
	mat cDC	CD5-	Ly6G-	SigF-	SSClo	CD11b+	Ly6C-	MHCII+	F4/80-	CD317-	CD11c+	CCR2-	CD117-
	Xcr1 Type mat cDC	CD5-	Ly6G-	SigF-	SSClo	CD11b+	Ly6C-	MHCII+	F4/80-	CD317-	CD11c+	CCR2-	CD117-	Xcr1+	CD11b-
	CD11b+ Type mat cDC	CD5-	Ly6G-	SigF-	SSClo	CD11b+	Ly6C-	MHCII+	F4/80-	CD317-	CD11c+	CCR2-	CD117-	Xcr1-	CD11b+
	Thymus
	Populations	Marker Definition
	NKc	CD161+	CD3e-
	NK-Tc	CD161+	CD3eint
	DP cells	CD161-	CD4+	CD8a+
	CD4 SP	CD161-	CD4+	CD8a-
	CD8 SP	CD161-	CD4-	CD8a+
	DN	CD161-	CD4-	CD8a-
	TN	CD161-	CD4-	CD8a-	CD3e-	gd-
	TN1	CD161-	CD4-	CD8a-	CD3e-	gd-	CD44+	CD25-
	ETP (TN1a/b)	CD161-	CD4-	CD8a-	CD3e-	gd-	CD44+	CD25-	CD24+	CD117hi
	TN1c	CD161-	CD4-	CD8a-	CD3e-	gd-	CD44+	CD25-	CD24+	CD117int
	TN1d	CD161-	CD4-	CD8a-	CD3e-	gd-	CD44+	CD25-	CD24+	CD117-
	TN1e	CD161-	CD4-	CD8a-	CD3e-	gd-	CD44+	CD25-	CD24-	CD117-
	TN2	CD161-	CD4-	CD8a-	CD3e-	gd-	CD44+	CD25+	CD24+	CD117+
	TN3a	CD161-	CD4-	CD8a-	CD3e-	gd-	CD44-	CD25+	CD24+	CD71-
	TN3b	CD161-	CD4-	CD8a-	CD3e-	gd-	CD44-	CD25+	CD24+	CD71+
	TN4	CD161-	CD4-	CD8a-	CD3e-	gd-	CD44-	CD25-	CD24+
	immature DP	CD161-	CD4+	CD8a+	CD3e-	gd-	CD44-	CD25-	CD24+	CD71+
	small resting DP	CD161-	CD4+	CD8a+	CD3e-	gd-	CD44-	CD25-	CD24+	CD71-
	CD3- CD69+ DP	CD161-	CD4+	CD8a+	CD3e-	gd-	CD44-	CD25-	CD24+	CD71-	CD69+
	CD3+ CD69+ DP	CD161-	CD4+	CD8a+	CD3e+	gd-	CD44-	CD25-	CD24+	CD71-	CD69+
	CD3+ CD4 SP	CD161-	CD4+	CD8a-	CD3e+	gd-	CD44-
	Treg	CD161-	CD4+	CD8a-	CD3e-	gd-	CD44-	CD25+
	Early CD4 SP	CD161-	CD4+	CD8a-	CD3e-	gd-	CD44-	CD25+	CD24hi
	Late CD4 SP	CD161-	CD4+	CD8a-	CD3e-	gd-	CD44-	CD25+	CD24lo	QA-1+
	CD3+ CD8 SP	CD161-	CD4-	CD8a+	CD3e+	gd-	CD44-	CD25-	CD24+
	Early CD8 SP	CD161-	CD4-	CD8a+	CD3e+	gd-	CD44-	CD25-	CD24+
	Late CD8 SP	CD161-	CD4-	CD8a+	CD3e+	gd-	CD44-	CD25-	CD24lo	QA-1+
	gd-Tc	CD161-	CD4-	CD8a+	CD3e+	gd+
	DN3a gd-Tc	CD161-	CD4-	CD8a+	CD3e+	gd+	CD25+	CD71+
	DN4a gd-Tc	CD161-	CD4-	CD8a+	CD3e+	gd+	CD25-	CD44-	CD71+
	DN4b gd-Tc	CD161-	CD4-	CD8a+	CD3e+	gd+	CD25-	CD44-
	Cluster A gd Tc	CD161-	CD4-	CD8a+	CD3e+	gd+	CD44+	CD24-
	Cluster B gd Tc	CD161-	CD4-	CD8a+	CD3e+	gd+	CD44-	CD24+
	Peritoneal Cavity
	Populations	Marker definition
	Bc	CD19+
	B1a	CD19+	CD5+	CD11b+/-
	B1b	CD161+	CD5-	CD11b+
	B2	CD161+	CD5-	CD11b-
	Neutrophils	CD19-	CD5-	CD11b+	Ly6G+
	Mast Cells	CD19-	CD5-	CD11b-	CD117+
	Eosinophils	CD19-	CD5-	CD11b+	CD117-	SigF+	SSChi	Ly6C+/-
	Macrophages	CD19-	CD5-	CD11b-	CD117-	SigF-	SSChi	F4/80+
	Tc	CD19-	CD5+	MHCII-
	Ly6C+ Tc	CD19-	CD5+	MHCII-	Ly6C+
	NKc	CD19-	CD161+	CD5-
	Ly6C+ NKc	CD19-	CD161+	CD5-	Ly6C+
	imDC	CD19-	CD11c+	MHCII+	CD117+
	Myelomonocyte	CD19-	CD11b+	CD117-
	Myelomonocyte P1	CD19-	CD11b+	CD117-	CD192+	Ly6C+
	Myelomonocyte P2	CD19-	CD11b+	CD117-	CD192+	Ly6C+	MHCII+
	Myelomonocyte P3	CD19-	CD11b+	CD117-	CD192+	Ly6C-	MHCII+
