# Supplementary material for: CD5L as a promising biological therapeutic for treating sepsis
Source: Nat Commun. 2024 May 15;15:4119. doi: 10.1038/s41467-024-48360-8 (PMC11096381; doi:10.1038/s41467-024-48360-8)
Supplement: Supplementary file 6 — Supplementary data 3 [file 41467_2024_48360_MOESM6_ESM.xlsx]

## Sheet: Supp. Data 3
	Supplementary data 3. Panel of antibody clones for immunophenotyping
		Specificity	Clone	Catalog number	Dilution	Provider
	Thymus	CD3e	2C11	745836	100	eBioscience
		CD4	RM4.5	563151	200	BD Biosciences
		CD5	53-7.3	562739	400	BD Biosciences
		CD8a	53-6.7	564297	100	BD Biosciences
		CD24	M1.69	564237	400	BD Biosciences
		CD25	PC61	BLE102026	100	Biolegend
		CD27	LG.3A10	558754	100	BD Biosciences
		CD44	IM7	BLE103043	200	Biolegend
		CD69	H1.2F3	563290	50	BD Biosciences
		CD71	R17217	BLE113812	100	Biolegend
		CD117	2B8	562417	400	BD Biosciences
		CD161	PK136	550627	200	BD Biosciences
		TCRd	GL3	15-5711-82	200	eBioscience
		QA-2	695H1.9.9	BLE121710	200	Biolegend
	Spleen	CD3e	2C11	745836	200	BD Biosciences
		CD4	RM4.5	563151	200	BD Biosciences
		CD5	53-7.3	562739	200	BD Biosciences
		CD8	53-6.7	564297	100	BD Biosciences
		CD11b	M1.70	563168	200	BD Biosciences
		CD11c	HL3	564080	50	BD Biosciences
		CD19	1D3	562956	200	BD Biosciences
		CD44	IM7	553133	400	BD Biosciences
		CD62L	MEL14	BLE104428	800	Biolegend
		CD161	PK136	564143	100	BD Biosciences
		CD317	927	25-3172-82	800	eBioscience
		Ly6C	AL21	562728	200	BD Biosciences
		Ly6G	1A8	562737	800	BD Biosciences
		TCRd	GL3	15-5711-82	400	eBioscience
		F4/80	BM8	BLE123110	200	Biolegend
		MHCII	M5-114.15.2	BLE107622	1600	Biolegend
		IgD	11-26c.2A	560668	200	Biolegend
	Peritoneum	CD011c	HL3	564986	50	BD Biosciences
		LY6g	1A8	562737	200	BD Biosciences
		CD005	53-7.3	562739	200	BD Biosciences
		MHCII	M5/114.15.2	BLE107635	200	Biolegend
		CD117	2B8	563146	100	BD Biosciences
		CD161	PK136	564143	50	BD Biosciences
		CD011b	M1/70	563168	100	BD Biosciences
		LY6c	AL-21	553104	100	BD Biosciences
		CD115	AFS98	46-1152-82	50	ThermoFisher Sc
		CD192	SA203G11	BLE150610	50	Biolegend
		SiglecF	E50-2440	562757	200	BD Biosciences
		CD19	1D3	15-0193-82	400	ThermoFisher Sc
		F4/80	BM8	BLE123114	800	Biolegend
		CD064	X54-5/7.1	BLE139306	100	Biolegend
	PBL	CD5	53-7.3	561244	400	BD Biosciences
		CD8a	53-6.7	563068	100	BD Biosciences
		CD19	6D5	BLE115539	400	Biolegend
		CD11b	M1/70	553310	800	BD Biosciences
		CD44	IM7	553134	1000	BD Biosciences
		CD45	30F11	35-0451-82	400	ThermoFisher Sc
		CD4	RM4-5	552775	200	BD Biosciences
		CD161	PK136	550627	100	BD Biosciences
		Ly6G	1A8	561236	200	BD Biosciences
		Ly6C	HK1.4	BLE128026	3200	Biolegend
