# Supplementary material for: CD5L as a promising biological therapeutic for treating sepsis
Source: Nat Commun. 2024 May 15;15:4119. doi: 10.1038/s41467-024-48360-8 (PMC11096381; doi:10.1038/s41467-024-48360-8)
Supplement: Supplementary file 7 — Supplementary data 4 [file 41467_2024_48360_MOESM7_ESM.xlsx]

## Sheet: Supp. data 4
	Supplementary data 4- Antibodies
	Specificity	Clone	Catalog Number	Dilution	Provider
	CD45-PerCP/Cy5.5	I3/2.3	147705	400	Biolegend
	CD11b-PE	M1/70	101208	200	Biolegend
	CD11b FITC	M1/70	101205	200	Biolegend
	Ly6G-PB	1A8	127612	100	Biolegend
	Ly6G-APC	1A8	127613	400	Biolegend
	CD11c-PB	N418	117322	100	Biolegend
	F4/80- APC-Cy7	BM8	123117	100	Biolegend
	F4/80- PE	BM8	123109	200	Biolegend
	Ly6C-FITC	HK1.4	128005	100	Biolegend
	CD206- PE	C068C2	141705	200	Biolegend
	CD19-APC	6D5	115511	400	Biolegend
	CD5-PE/Cy7	53-7.3	100621	200	Biolegend
	CD3-APC/Cy7	17A2	100222	100	Biolegend
	B220-PE	RA3-6B2	103208	200	Biolegend
	Unconjugated
	CD16/32 antibody	93	101320	50	Biolegend
	F480	BM8	123101	100	Biolegend
	HMGB1	3E8	651401	100	Biolegend
	Tetra His		34670	5000	Qiagen
	CXCL1	1174A	MAB4532-SP	100	R&D
	CD5L	Goat polyclonal	AF2834	1500 (for western blot); 200 (flow cytometry)	R&D
	Secondary antibodies
	Specificity		Catalog Number	Dilution	Provider
	AlexaFluor 488-conjugated donkey anti-goat IgG		A11055	500	Life Technologies
	AlexaFluor 568-conjugated goat anti-mouse IgG		A11004	500	Life Technologies
	AlexaFluor 594-conjugated goat anti-rat IgG		405422	500	Biolegend
	AlexaFluor 647-conjugated goat anti-rabbit IgG		A21244	500	Life Technologies
	Unconjugated goat anti-mouse Ig		1010-01	3 µg/mL	SouthernBiotech
	HRP-labeled goat anti-mouse IgM		1021-05	5000	SouthernBiotech
	HRP-labeled donkey anti-goat IgG		sc-2020	10000	Santa Cruz Biotechnology
	HRP-labeled goat anti-mouse IgG		405306	10000	Biolegend
