# Supplementary material for: CD5L as a promising biological therapeutic for treating sepsis
Source: Nat Commun. 2024 May 15;15:4119. doi: 10.1038/s41467-024-48360-8 (PMC11096381; doi:10.1038/s41467-024-48360-8)
Supplement: Supplementary file 9 — Source data [file 41467_2024_48360_MOESM9_ESM.xlsx]

## Sheet: Figure 1a
Figure 1a
	Males + females				Males				Females
	Days post- CLP	WT	CD5L-		Days post- CLP	WT	CD5L-		Days post- CLP	WT	CD5L-
	0	100	100		0	100	100		0	100	100
	1	100	73.3333		1	100	63.6364		7	100	50
	2	100	66.6667		2	100	54.5455		8	100	25
	5	100	53.3333		5	100	36.3636		10	100	25
	7	100	40		10	100	36.3636
	8	100	33.3333
	10	100	33.3333

## Sheet: Figure 1b
Figure 1b
		% weight change
	Days post- CLP	WT															CD5L-
	0	0	0	0	0	0	0	0	0	0	0	0	0	0	0	0	0	0	0	0	0	0	0	0	0	0	0	0	0	0	0
	1	-6.6	-7.2	-6.9	-7.3	-6.1	-5.6	-4.4	-5.8	-9.2	-9.2	-7.8	-11.3	-8.5	-7.6	-8.1	-8.2	-2.6	-8.3	-7.9	-6.2	-5.9	-3.6	-3.3	-4.7	-9.1		-10	-9.3	-11.2	-8.4
	2	-17	-14.3	-16.8	-16.1	-10.6	-10.7	-10.9	-15	-13.9	-16	-16.7	-14.6	-3.9	-10.9	-11.6	-14.3	-10.2	-11.7	-13.1	-11.6	-11.8	-9.1		-14.7	-13.7			-15.5		-12.4
	3	-20.8	-13.9	-16.3	-17.1				-18.8	-12.6	-14.1	-17.2	-19	-4.3	-8.7	-11.8	-16.8		-13.8	-19.3			-14.6		-20.4	-14.2			-18		-12.4
	4	-23.6	-17.5	-18.3	-18.7	-11.9	-13.5	-10.5	-20	-12.2	-15.5	-19.3	-16	-3.3	-4.4	-11.5	-21.1		-16.2	-23.4	-8.3	-18.1	-22.3		-22.3	-10.2			-21.3		-12.1
	5	-18.9	-14.8	-14.9	-18.7	-11.9	-11.1	-7.4	-19.2	-9.2	-13.1	-16.7	-12.7	-3.7	-3.9	-12	-22.1		-15.5		-4.5	-17.7	-21.5		-22.3	-9.6			-21.5		-11.6
	6	-18.9	-12.6	-10.4	-18.7	-14.3	-7.9	-2.6	-17.9	-7.1	-13.6	-15.6	-12.4	-4.1	-5.7	-11.1			-13.8		-3.3	-15.2	-20.8		-20.9	-9.1					-11.4
	7	-17	-12.6	-9.4	-15.5	-11.9	-5.6	-1.7	-15.8	-7.6	-11.7	-14.1	-12.4	-4.4	-2.8	-8.8			-13.1		-0.8	-13.5	-18.2		-21.3	-8.1					-10.4
	8	-16	-12.6	-9.9	-15				-15.8	-7.6			-12.5	-2.2	-5.7	-6.5			-15.2				-18.6			-8
	9	-11.3	-9	-7.4	-13.5				-13.1	-4.6	-3.9	-12.5	-9.6	-4.5	-4.2	-5.6			-12.1				-14.6			-8.1
	10	-10.8	-9	-5.9	-10.4				-7.7	-1.3			-9.2	-3.8	-4.7	-5.5			-9.7				-10.9

## Sheet: Figure 1c
Figure 1c
			WT							CD5L-
	Blood	6 h	760	560	200	600	160	40	200	280	200	480	720	80000	1120	4800	1700
		24 h	200	2000	6000	0	280	0		128000	1600	0	11600	840000	700
		72 h	0	0	120	0	0	0	0	0	400	920	32000	0	880000	26800000	2440000
	Peritoneum	6 h	22400	1560	1200	3480	18800	36000	2800	7600	1760	7600	404000	88000	128000
		24 h	208000	136000	84000	40	9200	2000		6000000	2000	0	20000	34400000	42400
		72 h	108000	80	4480	40	200	80	5160000	200	21200000	59200	38400000	40	26000000	74400000	45600000
		Blood (Fold change)
		6 h	24 h	72 h
		0.777778	90.566	0
		0.555556	1.13208	23.3333
		1.33333	0	53.6667
		2	8.20755	1866.67
		222.222	594.34	0
		3.11111	0.495283	51333.3
		13.3333		1.56333e+06
		4.72222		142333
	Lung	6 h	18779.3	0	176.991	280.702	361.174	1250	577	653.595	333.333	2047.24	10232.6	4036.7	1007.19	1310
		24 h	1458.97	5561.5	1992.34	141.844	53626.4	23733.3	1333.33	2812.5	634.921	410.959	2595.42	319290	17500
		72 h	52600	317000	270000	21100	54100	551000	1330000	343000	538000	2030000	2520000	1210000	21100000	1230000	1900000
	Liver	6 h	18152.4	1572.48	2679.43	3003	6303.03	7307.69	43100	10526.3	14814.8	5959.89	35193.1	43107.8	4451.51
		24 h	1777.78	40749.4	17726.4	2105.26	430279	27089.3	4094.05	30540	3274.85	1607.14	5289.26	179931	111000
		72 h	20400	11400	31500	3100	3690	632000	135000	269000	568000	1910000	2800000	1340	8120000	930000	2130000
	Kidney	6 h	38320.2	1477.27	5068.64	3004.69	3756.35	2881.84	669	1946.7	400.891	15107.9	13492.9	100346	14683	7040
		24 h	14153.8	43835.6	23945.6	128.411	62937.1	9068.83	1347.87	3492.06	3523.09	1953.12	5323.87	640000	17100
		72 h	52200	2720	3690	1250	4310	338000	417000	616000	3340000	5400000	4630000	615	173000000	1420000	2100000

## Sheet: Figure 1d
Figure 1d
			WT							CD5L-
	Leukocytes	Sham 6h	1470000	99300	123000	398000				24400	73700	45200	320000
		Sham 24h	3990000	2350000	3460000	2290000				689000	3700000	3840000	2200000
		Sham 72h	5830000	2780000	2710000	5010000				5020000	5060000	2820000	1720000
		CLP-6h	514000	9660000	393000	991000	5740000	6430000	5410000	3680000	1690000	791000	444000	885000	1960000	3160000
		CLP-24h	8400000	9780000	10600000	13000000	14600000	23400000	24200000	1980000	5140000	8380000	9720000	14500000	14300000
		CLP-72 h	25400000	13500000	11500000	7170000	4860000	3960000	6130000	16200000	29200000	22300000	36500000	2880000	6600000	2890000	4350000
	Macrophages	Sham 6h	219000	16900	24300	37900				5450	21800	10400	101000
		Sham 24h	806000	431000	552000	355000				153000	1020000	710000	602000
		Sham 72h	4020000	1700000	1250000	2940000				2810000	2680000	1570000	907000
		CLP 6h	12800	771000	21500	22100	631000	631000	353000	282000	126000	93400	19400	109000	172000	193000
		CLP 24h	2240000	1120000	2550000	2430000	3830000	7660000	8040000	475000	1090000	2610000	2760000	5640000	3570000
		CLP 72h	10300000	6350000	4030000	4230000	2880000	2090000	3700000	7350000	15400000	9350000	19400000	1420000	4580000	1490000	1450000
	Neutrophils	Sham 6h	1010000	66600	86500	293000				11100	43400	24400	185000						P value	95 % Confidence Interval	Test
		Sham 24h	1430000	1240000	1890000	1410000				233000	1360000	1870000	984000						0.0419	-8293218 to -184878	Unpaired t test with Welch's Correction
		Sham 72h	191000	65500	203000	411000				195000	1420000	672000	289000
		CLP-6h	384000	8200000	267000	795000	4470000	5060000	3360000	3050000	1210000	441000	350000	363000	1520000	2140000
		CLP-24h	5430000	7480000	7080000	9100000	9940000	14400000	15000000	1310000	3540000	5100000	5690000	8100000	9480000
		CLP-72h	13300000	5400000	5180000	2180000	1240000	1500000	1970000	7070000	8120000	10900000	11200000	1100000	1460000	1280000	2750000
	Macrophage subsets	Ly6C+ 6h	4060	521000	14500	13500	325000	444000	169000	152000	94800	64900	10200	22600	81800	72700
		Ly6C+ 24h	279000	266000	245000	575000	1120000	427000	356000	52500	432000	268000	627000	919000	427000
		Ly6C+ 72h	468000	214000	329000	156000	139000	223000	176000	596000	2090000	344000	1770000	125000	423000	77300	439000
		CD206+ 6h	3700	114000	10100	3670	167000	109000	98500	57100	28900	24800	7050	24900	52600	54000
		CD206+ 24h	537000	187000	551000	1040000	443000	1350000	3030000	111000	319000	1070000	651000	307000	411000
		CD206+ 72h	2490000	1110000	402000	1180000	909000	662000	1080000	1930000	1100000	839000	2230000	152000	1160000	367000	110000

## Sheet: Figure 1e
Figure 1e
			6 h								24 h							72 h
	Peritoneum	IL10	0.198902	0.0566795	0.111751	0.427026	0.526287	0.818443	0.428895		0.109994	2.90752	0	0.165374	0.666673	0.498007		4.06004	1.66448	0.625436	4.58109	0	0	0.139072
		IL17	0.378333	0.291943	0.281461	0.684662	0.889124	2.66393	0.199332		0	0.706745	0.122838	0	0	0		1.78158	2.27728	0.635378	2.92268	0.551286	0.78292	1.4085
		TNFα	0.158362	0.0947844	0.187402	0.383969	0.450466	1.20505	0.450115		0.547741	1.74866	0.155338	0.421892	0.911114	0.272208		0	197.011	0	346.832	0	123.288	0
		IL6	0.658164	0.704694	0.824626	0.914918	0.687131	1.60464	0.504522		0.384678	1.17933	0.379895	0.31104	0.184457	0.0733985		0.451204	8.00977	0.18869	0.77198	0.262314	1.51844	1.67338
		IL1β	0.318977	0.525352	0.343814	0.323096	0.31977	0.6689	0.685339		0.529309	1.61065	0.116356	0.343654	1.09531	0.508229		0	0.40842	0	23.2504	0	5.20291	13.7482
		IFNγ	0	0	0.382649	0.517645	1.30556	1.96584	0.379887		0	1.07208	0.104699	0	0.418594	0.271685		0	56.1989	0	4.08941	0	0	53.3129
		IL12p70	0	0	0	0	0.052377	1.52975	0		0	0	0	0	0	0		2.45057	1.43397	0.785926	1.92364	0.673045	0.490174	0.969928
		IL1α	0.236315	0.338389	0.368492	0.214414	0.976141	1.14576	0.611716		0.373309	0.615406	0.111035	0.279977	2.43409	0.629636		0.179622	16.5688	0.139888	77.7203	0.034817	18.6711	118.904
		IL23	0	0	0	0	0.504318	0.834909	0.125546		0	0	0	0	0.185749	0		2.65354	1.4132	0.263867	3.57496	0	0.0174877	0.247618
		GM-CSF	0	0.00585348	0.0610801	0.208388	0.774261	1.53325	0		0	2.70511	0	0	0	0		7.64039	4.11923	0	8.41899	0	0	0
		IFNβ	0	0	0.0214145	0.0400874	1.49369	2.159	1.34069		0	0	0	0	1.95933	1.14546		5.05266	110.517	0	147.698	0	42.2381	321.402
		IL27	0	0	0	0	0	1.8439	0		0	0.835172	0.0924345	0	0	0		0.371598	0	0	58.5449	0	0	0
	Blood	IL10	0.37743	0.191699	0.339506	2.83686	0	1.7627	1.0479		0.712649	1.04264	0.0182527	0.178991	1.61247	2.66967		0.197112	0	1.32927	1.64046	1.57363	0.0903394	1.55179
		IL17	1.25134	0.586324	2.48896	2.60547	2.48661	3.8149	1.33243		7.78819	0.80165	0.179725	0	0.0137689	0		0.243119	0.146605	1.35614	0.665093	1.02606	0.120475	1.68792
		TNFα	0.467478	0.273697	0.560143	1.58175	5.02006	2.35672	1.17454		1.54873	1.14335	0.161062	0.283537	0.921686	0.723861		0	11.0726	1.55408	1.73834	2.42295	0.745608	2.28406
		IL6	1.44751	0.336791	1.51203	1.70524	0.908986	1.34805	0.750373			0.375629	1.56522	0.571431	1.39996	0.516122		0.501541	0.556637	0.645029	0.709561	4.44002	0.640682	3.12911
		IL1β	0.624916	0.492413	0.79566	0.563758	3.29829	1.58322	1.93537		5.29657	2.88818	1.79814	0.219215	1.98472	9.02202		0.62064	0	0.6176	0.833094	1.15351	0.158514	1.41698
		IFNγ	3.8768	1.50012	2.0889	2.01418	8.53357	9.9849	1.01233		0.81252	0.564731	0.351223	0.0894072	0.125856	0.22032		0	2.36302	6.60893	1.30999	1.30999	0.0759995	6.10569
		IL12p70	0	0	0	0	0	0	0		4.22429	0	0	0	0.272762	0.162248		0.0522473	0.0199081	1.35373	0.279371	0.491326	0.0455798	0.652602
		IL1α	1.23341	0.402305	4.88224	1.00126	5.98274	4.36772	16.1129		1.43858	0.986938	0.164982	0.334298	0.555646	0.257668		0.405005	40.3222	0.769538	0.330058	1.96813	0.289336	3.70572
		IL23	0	0	0.39806	0	0.999552	1.41021	0		3.53004	0	0	0	0	0		0.0575642	0.0042125	0.855197	0.51486	0.818105	0.0474512	0.592521
		GM-CSF	1.09752	0	0.550421	0.0865684	0	1.84966	0		0	0	0	0	0	0		0.195234	0.222742	0.819547	0.881869	1.68519	0.174165	1.02278
		IFNβ	0.0532979	0.239868	0	0.00656952	9.49118	9.19521	8.40777		1.71991	0.0776683	0.467611	0	33.5723	13.4564		0.108607	2.33469	1.71989	0.796436	0.921216	0	2.23508
		IL27	0.599847	0.0189372	0	0.277259	5.58268	2.25016	2.13759		2.3497	1.0348	5.00367	0.33198	6.49566	0		0.0134024	2.38667	3.67842	0.518723	2.65679	0.0204546	1.22446

## Sheet: Figure 2a
Figure 2a
			WT 0h			CD5L- 0h			WT 8h			CD5L- 6h
		gene_id
		ENSMUSG00000102693.2	0	0	0	0	0	0	0	0	0	0	0	0
		ENSMUSG00000064842.3	0	0	0	0	0	0	0	0	0	0	0	0
		ENSMUSG00000051951.6	-1.3267247761053	-1.29062913549224	-0.183617540929493	-1.3250697602491	-1.33292432736429	-1.32740028609966	-1.10481589442023	-1.16195024439824	-1.30291837422853	-1.07211612247873	0.278927214819296	-1.12543544015486
		ENSMUSG00000102851.2	0	0	0	0	0	0	0	0	0	0	0	0
		ENSMUSG00000103377.2	0	0	0	0	0	0	0	0	0	0	0	0
		ENSMUSG00000104017.2	0	0	0	0	0	0	0	0	0	0	0	0
		ENSMUSG00000103025.2	0	0	0	0	0	0	0	0	0	0	0	0
		ENSMUSG00000089699.2	0	0	0	0	0	0	0	0	0	0	0	0
		ENSMUSG00000103201.2	0	0	0	0	0	0	0	0	0	0	0	0
		ENSMUSG00000103147.2	0	0	0	0	0	0	0	0	0	0	0	0
		ENSMUSG00000103161.2	0	0	0	0	0	0	0	0	0	0	0	0
		ENSMUSG00000102331.2	0	0	0	0	0	0	0	0	0	0	0	0
		ENSMUSG00000102348.2	0	0	0	0	0	0	0	0	0	0	0	0
		ENSMUSG00000102592.2	0	0	0	0	0	0	0	0	0	0	0	0
		ENSMUSG00000088333.4	0	0	0	0	0	0	0	0	0	0	0	0
		ENSMUSG00000102343.2	0	0	0	0	0	0	0	0	0	0	0	0
		ENSMUSG00000025900.14	7.81479231578773	7.63878359918103	7.77057901048853	7.88411533150702	7.17658152846566	7.38092874876133	2.43011981146338	2.29790594641252	1.98973026505564	2.50719466715681	2.49844940685848	2.38201544297802
		ENSMUSG00000102948.2	0	0	0	0	0	0	0	0	0	0	0	0
		ENSMUSG00000104123.2	0	0	0	0	0	0	0	0	0	0	0	0
		ENSMUSG00000025902.14	0	0	0	0	0	0	0	0	0	0	0	0
		ENSMUSG00000104238.2	0	0	0	0	0	0	0	0	0	0	0	0
		ENSMUSG00000102269.2	-2.12557679025729	-2.10696508118113	-2.11754951616473	-2.12374529756739	-2.13267836075967	-2.12633173390082	-2.05442497515331	-2.07058014681038	-2.11043995682767	-2.04517886613019	-2.04622262287342	-1.92242826803298
		ENSMUSG00000118917.1	0	0	0	0	0	0	0	0	0	0	0	0
		ENSMUSG00000103003.2	0	0	0	0	0	0	0	0	0	0	0	0
		ENSMUSG00000104328.2	0	0	0	0	0	0	0	0	0	0	0	0
		ENSMUSG00000102735.2	0	0	0	0	0	0	0	0	0	0	0	0
		ENSMUSG00000098104.2	0.576322101233288	0.0247513661478379	1.15050108950395	0.78754348218065	0.877888394726883	1.06992310169171	0.131993317338317	0.977152463067462	0.401426751768478	0.153739498600414	0.151252835704026	1.33393917954463
		ENSMUSG00000102175.2	-1.60036867357197	-1.57180567416931	-1.05140638892058	-1.59755792016971	-1.41561849804915	-1.60152726974124	-1.49117347586088	-1.51596647883027	-1.57713849291316	-1.47698366634776	-1.47858549792117	-1.50012116597765
		ENSMUSG00002075947.1	0	0	0	0	0	0	0	0	0	0	0	0
		ENSMUSG00000103265.2	0	0	0	0	0	0	0	0	0	0	0	0
		ENSMUSG00000103922.2	-0.169270169365186	-0.32257911804467	-0.701382521915951	-0.391829786364061	0.114622320808215	-0.708256498778677	-0.563277182522528	-0.622579403771456	-0.337553074665118	-0.529336670182572	-0.027234140946006	-0.0905554168675688
		ENSMUSG00000033845.14	8.75307483227111	8.74439131009473	8.47663473764624	8.5378001195922	8.60423205835188	8.58365594171392	8.60255394084283	8.67529811756343	8.43558649183075	8.82751956154421	8.19222012724695	8.63574652288208
		ENSMUSG00000102275.2	-0.0417633336954261	-0.643687635167486	-0.657244452062765	0.620012627884945	-0.334302444469375	0.157429539990123	0.78276443111332	-0.563567815571703	-0.648249999831093	-0.453798415708641	-0.458308918653347	-0.518949934723442
		ENSMUSG00000120403.1	-1.53603747516213	-1.66704272599484	-1.67873305756915	-1.68557619459734	-1.54987020724692	-1.53755664885951	-1.60901305682825	-1.62685617397181	-1.67088066808154	-1.59880088391398	-1.59995369579578	-1.61545256248696
		ENSMUSG00000025903.15	8.84326265093201	9.01723514685299	8.85037071321559	8.78114068824543	8.62925318488912	8.82212018412756	8.82362441505993	8.52084493762444	8.91526136216521	8.55269436499544	8.61693151259876	8.46731740997542
		ENSMUSG00000104217.2	0	0	0	0	0	0	0	0	0	0	0	0
		ENSMUSG00000033813.16	9.2366924184959	9.49658582358214	9.22850744735402	9.17172757689279	9.21419438760244	9.33187355607865	9.54869120810229	9.34397953786157	9.55499098970674	9.76759941458515	9.46230191468811	9.66984371830284
		ENSMUSG00000062588.5	-1.26192307537282	-1.52644635742161	-1.55210377234297	-1.25525574709837	-1.57591782342925	-1.57336971435526	-1.39908544467991	-1.43824671714964	-1.5348697004155	-1.37667222602613	-1.04509992500501	-1.07911614182306
		ENSMUSG00000103280.2	-1.58613015537628	-0.933139608737121	-1.57252684054265	-1.5830264402933	-1.38377299372026	-1.58740951072731	-1.46555366444262	-1.49293081435782	-1.56047871899163	-1.44988486696825	-1.45165365565344	-1.47543396228407
		ENSMUSG00000002459.18	-1.77590248330098	-1.87041428344936	-1.87880543576954	-1.88371734137174	-1.89079931542594	-1.77650098923123	-1.82876141928794	-1.84156895283536	-1.87316910322849	-1.82143126805151	-1.82225873988456	-1.83338360408274
		ENSMUSG00000091305.2	0	0	0	0	0	0	0	0	0	0	0	0
		ENSMUSG00000102653.2	0	0	0	0	0	0	0	0	0	0	0	0
		ENSMUSG00000085623.2	-2.10059329175733	-2.09260663912302	-2.09714862960861	-2.04066305179571	-2.10364071617861	-2.10091725301283	-2.07006064001587	-2.07699314383616	-2.09409777702028	-2.06609295168137	-2.0665408483527	-2.0725625513815
		ENSMUSG00000091665.2	0	0	0	0	0	0	0	0	0	0	0	0
		ENSMUSG00000033793.13	9.96812404298194	10.0138948870785	9.96919655065709	9.93131700205734	9.80760184473611	9.78781171357872	10.7441868149669	10.4678105199795	10.5567064565761	11.7388483346889	10.3538378342265	10.4690523131448
		ENSMUSG00000104352.2	0	0	0	0	0	0	0	0	0	0	0	0
		ENSMUSG00000104046.2	0	0	0	0	0	0	0	0	0	0	0	0
		ENSMUSG00000102907.2	0	0	0	0	0	0	0	0	0	0	0	0
		ENSMUSG00000025905.15	0	0	0	0	0	0	0	0	0	0	0	0
		ENSMUSG00000103936.2	0	0	0	0	0	0	0	0	0	0	0	0
		ENSMUSG00002076544.1	0	0	0	0	0	0	0	0	0	0	0	0
		ENSMUSG00000103519.2	0	0	0	0	0	0	0	0	0	0	0	0
		ENSMUSG00000033774.5	0	0	0	0	0	0	0	0	0	0	0	0
		ENSMUSG00000103090.2	0	0	0	0	0	0	0	0	0	0	0	0
		ENSMUSG00000090031.4	4.24605147576088	3.25232906701433	3.43977267742225	4.27185036750922	3.25578841700282	4.30992436825112	5.05696841388623	5.16620999569916	5.41849594632204	4.67236326401134	5.95938079227288	5.95644317691365
		ENSMUSG00000025907.15	8.91496392577591	9.03947662516825	8.98218623066218	9.0357067322719	8.65346503589606	9.08116477528991	9.99475324862124	9.89315650911502	10.0521452541799	9.67979692179476	9.92339631217895	10.2510480667268
		ENSMUSG00000087247.4	0	0	0	0	0	0	0	0	0	0	0	0
		ENSMUSG00000103355.2	-2.13471646447574	-2.11221609978663	-2.12501200403082	-2.13250230707194	-2.14330180854678	-2.13562914300674	-2.04869847539263	-2.06822904361781	-2.11641700197011	-1.87089645388244	-2.03878235662832	-2.05574697502372
		ENSMUSG00000102706.2	0	0	0	0	0	0	0	0	0	0	0	0
		ENSMUSG00000103845.2	-2.09993539878401	-2.09222826756235	-2.09661129488091	-2.09917697544767	-2.10287616771167	-2.04317367786747	-2.07047134615877	-2.07716122226633	-2.09366721776715	-2.06664252123789	-2.0670747421667	-2.07288569420705
		ENSMUSG00000033740.18	-1.71647362632802	-1.69389766920339	-1.70673656268708	-1.71425203022031	-1.72508781380124	-1.40856729214918	-1.63016665040481	-1.64976283370954	-1.5309288253339	-1.61895114300453	-1.62021721735521	-1.63723883024114
		ENSMUSG00000103329.3	0	0	0	0	0	0	0	0	0	0	0	0
		ENSMUSG00000104385.2	0	0	0	0	0	0	0	0	0	0	0	0
		ENSMUSG00000102135.2	0.0217129440767748	0.114641757914224	0.881514082832599	0.296535169300713	0.23860559364363	0.924813137043571	-0.190479445862001	-0.246012281014551	-0.319922641145214	1.2133717404699	-0.150157978316673	-0.219140442757375
		ENSMUSG00000103282.2	0	0	0	0	0	0	0	0	0	0	0	0
		ENSMUSG00000102534.2	0	0	0	0	0	0	0	0	0	0	0	0
		ENSMUSG00000102213.2	0	0	0	0	0	0	0	0	0	0	0	0
		ENSMUSG00000103629.2	0	0	0	0	0	0	0	0	0	0	0	0
		ENSMUSG00000120372.1	-0.119297495673032	-0.626732802253755	0.272843512538237	-0.335828974666581	0.0130279108214037	-0.345576230396303	-0.506867391850106	-0.566212182883097	0.166407321747671	-0.472902515493914	-0.476736676289669	-0.528284676430888
		ENSMUSG00000051285.18	9.09610291392455	9.09628624883503	9.1373314455436	9.02956082658552	9.15836232257956	9.26286855015586	8.51737197911804	8.33367079702905	8.94737812094325	8.54846456431857	7.86694221955297	7.98123121001883
		ENSMUSG00000098201.2	-2.10059329175733	-2.09260663912302	-2.09714862960861	-2.04066305179571	-2.10364071617861	-2.10091725301283	-2.07006064001587	-2.07699314383616	-2.09409777702028	-2.06609295168137	-2.0665408483527	-2.0725625513815
		ENSMUSG00000103509.2	2.25904262925384	0.729059533948087	1.98113487408345	2.05103587689738	1.27448376019524	2.79982795990536	0.973681258196373	2.33194709702322	3.01111816504952	1.01960060552947	3.49157363795394	2.4512189671127
		ENSMUSG00000048538.8	1.67231929733145	1.35722883350399	1.61873617364422	0.654307220199028	1.29995626091216	0.637466027769092	0.491309679450967	0.42335571591801	1.69677212715937	3.44168648317435	1.22686298525238	1.11517301352
		ENSMUSG00000103709.2	-1.93996541987814	-1.90674385859281	-1.92563688201369	-1.93669623882699	-1.95264159371588	-1.94131298051418	-1.81296072748981	-1.84179741428113	-1.91294644825172	-1.79645659150179	-1.79831967825381	-1.33133025889225
		ENSMUSG00000077244.3	0	0	0	0	0	0	0	0	0	0	0	0
		ENSMUSG00000102768.2	0	0	0	0	0	0	0	0	0	0	0	0
		ENSMUSG00000097797.7	0.825761884906598	1.87109888208349	0.580433402056348	1.07051908327763	0.0918304922353289	0.819880341956507	1.44723669870071	2.17155651119653	0.625737394469578	2.63887456957371	0.386627693673481	0.334067331056891
		ENSMUSG00000103498.2	0	0	0	0	0	0	0	0	0	0	0	0
		ENSMUSG00000103067.2	-1.33396244147451	-1.73174261907379	-1.74381249397686	-1.75087780323263	-1.76106454965784	-1.75382722500504	-1.67182893372997	-1.69025135318273	-1.73570516543762	-1.66128520802121	-1.66247544758899	-1.67847750714675
		ENSMUSG00000102320.2	0	0	0	0	0	0	0	0	0	0	0	0
		ENSMUSG00000104226.2	0	0	0	0	0	0	0	0	0	0	0	0
		ENSMUSG00000103903.2	0	0	0	0	0	0	0	0	0	0	0	0
		ENSMUSG00000103557.2	0	0	0	0	0	0	0	0	0	0	0	0
		ENSMUSG00000025909.17	-1.40147250580535	-1.37864379930043	-1.15332807051213	-1.40105757168476	-1.4030031149629	-1.00238099547271	-1.27879879760636	-1.30949940450301	-0.928669147334466	-1.26122788195977	-1.26321139325571	-1.28987851704361
		ENSMUSG00000102647.2	0	0	0	0	0	0	0	0	0	0	0	0
		ENSMUSG00000086235.2	-1.00622242952468	-0.533500431668328	-0.997685179626629	-0.61417162851257	-1.01334645287107	-1.00699891705869	-0.803857410017345	0.555311299264881	-0.989699058304113	-0.767488297911119	-0.22945802330248	-0.284654897164969
		ENSMUSG00000102253.2	0	0	0	0	0	0	0	0	0	0	0	0
		ENSMUSG00002074990.1	0	0	0	0	0	0	0	0	0	0	0	0
		ENSMUSG00000103884.2	0	0	0	0	0	0	0	0	0	0	0	0
		ENSMUSG00000084353.2	-0.697988622523892	-0.685750178837863	-0.692986482547196	-0.696883291960355	-0.702079020484604	-0.698438150428115	-0.615938513316626	-0.655045102713239	0.245317465384542	0.326656644754557	-0.0253920679436073	0.230666875757743
		ENSMUSG00000103933.2	0.405579589480336	0.0932460237051355	1.68718706343269	1.43666482774607	0.976452862996315	0.0575259076609888	0.825208833546146	1.08167887767064	1.45918003252826	0.240146351027698	0.237339031812882	0.786280979817445
		ENSMUSG00002075967.1	-1.6657703684658	-1.87055806092859	-1.87899076407458	-1.88392699216865	-1.89104403433495	-1.88598762647171	-1.82869894250828	-1.84156989566425	-1.87332652186598	-1.82133249425024	-1.82216406351075	-1.8333440151721
		ENSMUSG00000086195.2	0	0	0	0	0	0	0	0	0	0	0	0
		ENSMUSG00000104504.2	0	0	0	0	0	0	0	0	0	0	0	0
		ENSMUSG00000066693.3	-2.1201316972779	-2.10383649769244	-2.11310353920117	-2.11852816163272	-2.126349369617	-2.12079267673425	-2.05783580477056	-1.95130784559016	-2.10687887235902	-2.04974051425725	-2.05065435964244	-2.06294046462179
		ENSMUSG00000102316.2	0	0	0	0	0	0	0	0	0	0	0	0
		ENSMUSG00000103819.2	0	0	0	0	0	0	0	0	0	0	0	0
		ENSMUSG00000102871.2	0	0	0	0	0	0	0	0	0	0	0	0
		ENSMUSG00000101571.3	0	0	0	0	0	0	0	0	0	0	0	0
		ENSMUSG00000104428.2	0	0	0	0	0	0	0	0	0	0	0	0
		ENSMUSG00000102272.2	0	0	0	0	0	0	0	0	0	0	0	0
		ENSMUSG00000065625.3	0	0	0	0	0	0	0	0	0	0	0	0
		ENSMUSG00000103411.2	0	0	0	0	0	0	0	0	0	0	0	0
		ENSMUSG00000061024.9	9.14606530035132	8.93564923366725	9.01301218521881	8.858850857102	8.94307650382269	8.7754588130447	8.93456010053593	9.08100370390485	8.69298131490776	9.60952315582231	8.8382395723532	8.76651372977314
		ENSMUSG00000025911.15	4.16523468100623	4.02527531287765	4.28315078370138	3.45804818359017	3.22558660617959	3.75079626150584	3.68377706876025	2.67122789416982	2.96294409907708	1.74329659880119	2.66013119559425	2.51495336320441
		ENSMUSG00000079671.10	4.08039120380271	4.03813679342248	4.01976746771123	4.2894540917374	3.76013111229176	4.20079892666855	1.30088076912358	1.19585660795897	1.40368376108047	1.36152979869599	1.35467165470288	1.85003532078094
		ENSMUSG00000081441.4	-0.764437360956165	-1.18835004942076	-1.20667904858252	-1.21516619421891	-1.22683973130139	-1.21861550896356	0.11956194472992	-1.03465679546205	-1.19656317984109	-0.927359488211814	-0.931768411107586	0.836232046084997
		ENSMUSG00000067879.4	-1.19701126909317	-1.51946435619009	-1.33276585489371	-1.34841314858177	-1.54734791351581	-1.54647014404039	-1.44072232882422	-1.46493413700078	-1.52467216359551	-1.42686515523304	-1.4284294368505	-1.44946026819357
		ENSMUSG00000099827.2	0	0	0	0	0	0	0	0	0	0	0	0
		ENSMUSG00000025912.17	3.88470252387479	3.30960615685177	3.33964291884457	3.14496422031377	2.84074492905747	3.41203349251259	1.89220239577107	2.38510875544772	2.16290355740824	1.37570683194914	1.36988856028458	2.21644120890957
		ENSMUSG00000045210.9	9.39345904846365	9.5517923142931	9.36437872091907	9.5095743084211	9.32316801365411	9.65334188047419	10.2418629872765	10.2020614670274	10.2719791229898	10.293698519917	10.5234161209762	10.4639675571337
		ENSMUSG00000097893.10	-1.70749756297655	-1.6851999141511	-1.53275765755286	-1.39445754341833	-1.71600555783738	-1.70840201877787	-1.62225454848554	-1.64160915707361	-1.68936296852518	-1.61117730183636	-1.61242776847671	-1.62923954502635
		ENSMUSG00000025915.15	10.1365112589318	10.1450656793188	10.1155495396889	10.0507019653788	9.93553519445613	10.1029489972264	10.3577858867126	10.3172228974642	10.4578389980016	10.4397876573773	10.4907105290082	10.1649545328491
		ENSMUSG00000046334.5	-2.10059329175733	-2.09260663912302	-2.09714862960861	-2.04066305179571	-2.10364071617861	-2.10091725301283	-2.07006064001587	-2.07699314383616	-2.09409777702028	-2.06609295168137	-2.0665408483527	-2.0725625513815
		ENSMUSG00002075801.1	-2.12557679025729	-2.10696508118113	-2.11754951616473	-2.12374529756739	-2.13267836075967	-2.12633173390082	-2.05442497515331	-2.07058014681038	-2.11043995682767	-2.04517886613019	-2.04622262287342	-1.92242826803298
		ENSMUSG00000098234.9	6.66730186422759	6.90807724923185	6.28369209090019	6.91199806730598	6.74410369516448	6.78992388788471	6.1792700604218	6.45811994003663	6.6411855951602	6.01594960754944	6.20958387927611	5.79915167160212
		ENSMUSG00000046101.17	0.0421162333460922	0.608269161887657	0.0687353235219585	0.808694336864402	0.0194041808497902	0.787636161037951	0.304156319868275	2.17842210249271	1.5521269000174	2.5001664871644	1.06025798486268	2.45639567137521
		ENSMUSG00000093178.3	0	0	0	0	0	0	0	0	0	0	0	0
		ENSMUSG00000099032.3	2.13482219673575	1.73040964718992	1.81454335290267	1.36464011388513	1.29758131642723	1.55389342741059	2.26288283773738	3.01217935564647	2.96893861910282	2.96032821563046	1.04364442331734	1.91660690441683
		ENSMUSG00000104025.2	-1.74716248463774	-1.6850892016949	-1.72039013106355	-1.74105413835514	-1.76343402982455	-1.74968035283559	-1.50985882097251	-1.56373912487988	-1.69667851562175	-1.47902144117231	0.0625404179351052	-1.52930399521605
		ENSMUSG00000025916.11	0.284556541591425	0.384175771140529	0.326980069313613	0.29415683508652	0.247805271471493	0.28061345916675	3.24119473834297	3.47751195365273	2.89927244787695	2.54500898343872	3.35904756844441	3.4639876999375
		ENSMUSG00000087199.2	0	0	0	0	0	0	0	0	0	0	0	0
		ENSMUSG00000121270.1	0.0353235197124548	0.124551731912054	0.0733124776500338	0.0439185534313116	0.00243215313493783	0.031793658534166	1.93910582631015	2.6770318656052	2.69058045772133	3.72392273709347	2.03568209273012	1.87106067454433
		ENSMUSG00000119658.1	0	0	0	0	0	0	0	0	0	0	0	0
		ENSMUSG00000025917.10	9.5501373570709	9.4902703521204	9.4058846603983	9.35467101775854	9.25105390348853	9.27132032958921	9.51788078508255	9.69752920803382	9.5408938694616	9.50000187045825	9.12611372681687	9.26944192537697
		ENSMUSG00000056763.17	6.90552974567513	6.69946891747305	6.68535098422273	6.76183716362386	6.79058490498054	6.83954704537896	6.49017957746077	7.18263469676902	7.21057089232525	6.80557429003635	6.34405487541473	7.10333030194766
		ENSMUSG00000102356.2	0	0	0	0	0	0	0	0	0	0	0	0
		ENSMUSG00000067851.12	10.3109757348122	10.3712579419689	10.3245576054074	10.3100912756034	10.3536552957152	10.5291172931593	11.7506096013892	11.3577870752261	11.6421183807858	11.8663378851105	11.7144733557403	11.7128255861681
		ENSMUSG00002076532.1	-1.58482678895009	-1.53321128234126	-1.56256489901405	-1.22511897227699	-1.59061993126511	-1.58692046011496	-0.240803280905442	-1.43230562059953	-1.54284809034018	-1.3618607213452	-1.36475535250765	-1.40367193830539
		ENSMUSG00000102556.2	-1.71314091514331	-1.51638517967375	-1.7030448729325	-1.38584563006489	-1.72207268385189	-1.71409042089134	-1.62365204004286	-1.64397068035489	-1.69410305652761	-1.6120230479458	-1.61333579895143	-1.63098495156353
		ENSMUSG00000042501.13	0.319924834276021	0.431902264753355	0.367749933047574	0.330766696363396	0.278310718126804	0.315468442585186	3.56609918990273	3.58752548566968	2.31770106010186	4.32027917786103	3.87446715682744	3.26417964274834
		ENSMUSG00000103810.2	-1.94666936221008	-1.91118835181161	-1.93136631860544	-1.94317783916352	-1.96020766198735	-1.94810857250273	-1.28552515740297	-1.8418248006475	-1.91781278906472	-1.79340027927441	-1.7953900774014	-1.82214172387515
		ENSMUSG00000083422.2	0	0	0	0	0	0	0	0	0	0	0	0
		ENSMUSG00000119312.1	0	0	0	0	0	0	0	0	0	0	0	0
		ENSMUSG00000081417.2	0	0	0	0	0	0	0	0	0	0	0	0
		ENSMUSG00000103448.2	0	0	0	0	0	0	0	0	0	0	0	0
		ENSMUSG00000100212.2	0	0	0	0	0	0	0	0	0	0	0	0
		ENSMUSG00000100648.2	0	0	0	0	0	0	0	0	0	0	0	0
		ENSMUSG00002076499.1	0	0	0	0	0	0	0	0	0	0	0	0
		ENSMUSG00000048960.14	-1.65294164642528	-0.797713269812739	-1.63843976518763	-1.64963291556965	-1.66273696736716	-1.65430550954161	-1.52440048032282	-1.55358602675408	-1.62559580546115	-1.50769668107321	-1.50958230702254	-1.53493342083341
		ENSMUSG00000077318.3	0	0	0	0	0	0	0	0	0	0	0	0
		ENSMUSG00000101827.2	0	0	0	0	0	0	0	0	0	0	0	0
		ENSMUSG00000103494.2	0	0	0	0	0	0	0	0	0	0	0	0
		ENSMUSG00000057715.14	0	0	0	0	0	0	0	0	0	0	0	0
		ENSMUSG00000103825.2	0	0	0	0	0	0	0	0	0	0	0	0
		ENSMUSG00000099845.2	0	0	0	0	0	0	0	0	0	0	0	0
		ENSMUSG00000103561.2	0	0	0	0	0	0	0	0	0	0	0	0
		ENSMUSG00000101610.2	0	0	0	0	0	0	0	0	0	0	0	0
		ENSMUSG00000118923.1	0	0	0	0	0	0	0	0	0	0	0	0
		ENSMUSG00000098555.3	0	0	0	0	0	0	0	0	0	0	0	0
		ENSMUSG00000097628.2	-2.1201316972779	-2.10383649769244	-2.11310353920117	-2.11852816163272	-2.126349369617	-2.12079267673425	-2.05783580477056	-1.95130784559016	-2.10687887235902	-2.04974051425725	-2.05065435964244	-2.06294046462179
		ENSMUSG00000098163.2	0	0	0	0	0	0	0	0	0	0	0	0
		ENSMUSG00000097171.2	0	0	0	0	0	0	0	0	0	0	0	0
		ENSMUSG00000101314.2	0	0	0	0	0	0	0	0	0	0	0	0
		ENSMUSG00000016918.16	1.60198046160573	2.13498807004208	3.43432600470204	1.61878126762053	1.53779784245572	2.0602626936426	2.911442436172	1.504139138302	1.74378378418778	3.0291342893216	1.07878021698268	2.67553909233597
		ENSMUSG00000025938.17	1.74434009046641	1.48195559961407	0.0753308068672854	0.972209986195025	1.46523673288694	1.90474802484715	0.264542480814411	2.04320573424678	0.094250173834001	0.295149925444084	0.291676102248384	0.245474867685225
		ENSMUSG00000104518.2	0	0	0	0	0	0	0	0	0	0	0	0
		ENSMUSG00000069620.7	0	0	0	0	0	0	0	0	0	0	0	0
		ENSMUSG00000099498.2	0	0	0	0	0	0	0	0	0	0	0	0
		ENSMUSG00000042414.8	-1.52720983379316	-1.49443324634395	-0.76407457159787	-1.52583690564724	-1.52880015309647	-1.29132139973298	-1.39610605249398	-1.4263399597945	-1.50093636933196	-1.37880224359429	-1.38075560226413	-1.407017342017
		ENSMUSG00000005886.15	9.98906273279715	10.064702007193	10.0095944994359	10.2386142499651	10.1602981271218	10.469159787123	10.0873893017939	10.1871402410245	10.3355814822224	9.93658382022869	10.7068627459769	10.4479327351623
		ENSMUSG00000103506.2	-1.48537075482165	-1.45344561844328	-1.20944176900145	-1.48487129672969	-1.4872167110053	-0.633999015818509	-1.34717317085324	-1.37985010592309	-1.4604742213135	-1.32847114090203	-1.33058233922609	-1.35896613878583
		ENSMUSG00000103495.2	-1.35292142758936	-1.31636994980244	-1.34645462203097	-1.35148170772498	-1.35830400821008	-0.977265106139746	-1.14193861387074	-1.1955732253589	-0.905378841149469	-1.11124185151134	-1.11470708782078	0.295957941589797
		ENSMUSG00002076346.1	0	0	0	0	0	0	0	0	0	0	0	0
		ENSMUSG00000102639.2	0	0	0	0	0	0	0	0	0	0	0	0
		ENSMUSG00000104170.2	-1.33498969197104	-1.30626715028239	-1.33032375667178	-1.33395449519406	-0.624655738267575	-1.33541138194816	-1.15416357154673	-0.801923576939248	-1.31632691341306	-1.1273960908901	-1.13041776610124	-0.373023967438545
		ENSMUSG00000087782.3	-2.10434717861935	-2.09476508545305	-2.10021439920014	-2.10340424890149	-2.10800336676964	-2.10473585546241	-2.06771522190394	-2.0760325859516	-2.02559492196708	-2.06295493483289	-2.06349230484634	-2.07071692347994
		ENSMUSG00000103085.2	-0.982139786074639	-0.949938636204465	-0.488290351032853	-0.521191715401634	-0.993661771397759	-0.0106326100013923	1.0817434022146	-0.848532060881973	-0.449516277027369	-0.721004838825814	-0.726245023352032	-0.796696172139667
		ENSMUSG00000102664.2	-0.418089548246235	-0.385601921176969	-0.404556493884826	-0.0198223209182688	0.199366716506089	-0.419324141313552	0.807377584320922	0.951719156580261	1.1991182695916	-0.197765214265884	-0.203017077487639	0.756564858098517
		ENSMUSG00000101476.2	0	0	0	0	0	0	0	0	0	0	0	0
		ENSMUSG00000101171.2	-2.10226179707038	-2.09356610803354	-2.03411632165337	-2.10140609430609	-2.10557976472769	-2.10261451885093	-2.06901852768447	-2.076566483033	-2.09518962567721	-2.06469859722903	-2.06518625712271	-2.07174255290873
		ENSMUSG00000025935.11	11.0524764169504	11.0838318027676	11.1565520291518	10.9983148755762	11.0007881226746	11.103012704174	11.1663552817763	11.2229577139841	11.1757619314973	10.814589930881	11.2110712804331	11.3047320331564
		ENSMUSG00000120948.1	-1.76789817296983	-1.74849162645755	-1.75952808361337	-1.76598846398351	-1.40542801371138	-1.76868535747139	-1.69370772632155	-1.71055282576372	-1.75211490122415	-1.68406675009091	-1.68515508183423	-1.6997870516046
		ENSMUSG00000025937.7	8.16811860960009	8.08310274182777	8.06864960415598	8.06186113039746	7.92525364982927	8.13685971178578	8.07677279328182	7.9353445457284	8.20669935088712	6.77145690315055	7.65080097772764	7.49620497853231
		ENSMUSG00000102982.2	-1.31836161637776	-1.49578456941968	-1.51278111882548	-1.31365847862835	-1.52479848039469	-1.5237859827771	-1.41141535091433	-1.43735742280138	-1.08731489395753	-1.39656789339144	-1.39824396425223	-1.42077773515309
		ENSMUSG00000067813.4	-1.71549527245674	-1.66598083277394	-1.69413957764942	-1.71062278417784	-1.72339403780022	-1.71750371839517	-1.52620356136938	-0.370238205006745	-1.67522536372495	-1.5016052880108	-1.50438208997426	-1.54171453262073
		ENSMUSG00000077368.3	0	0	0	0	0	0	0	0	0	0	0	0
		ENSMUSG00000097711.2	-2.12557679025729	-2.10696508118113	-2.11754951616473	-2.12374529756739	-2.13267836075967	-2.12633173390082	-2.05442497515331	-2.07058014681038	-2.11043995682767	-2.04517886613019	-2.04622262287342	-1.92242826803298
		ENSMUSG00000102166.2	-2.10434717861935	-2.09476508545305	-2.10021439920014	-2.10340424890149	-2.10800336676964	-2.10473585546241	-2.06771522190394	-2.0760325859516	-2.02559492196708	-2.06295493483289	-2.06349230484634	-2.07071692347994
		ENSMUSG00002075174.1	0	0	0	0	0	0	0	0	0	0	0	0
		ENSMUSG00000104209.2	0	0	0	0	0	0	0	0	0	0	0	0
		ENSMUSG00000025932.15	2.78330683316058	2.59491108589289	2.37229648053037	2.38718915921148	2.8974801095385	2.71410747018187	0.892565374479537	0.819634890991004	0.65347298607225	1.57565969389205	0.930378257973042	1.84473042235876
		ENSMUSG00002075819.1	0	0	0	0	0	0	0	0	0	0	0	0
		ENSMUSG00000102588.2	0	0	0	0	0	0	0	0	0	0	0	0
		ENSMUSG00000054493.3	0	0	0	0	0	0	0	0	0	0	0	0
		ENSMUSG00000025930.7	0	0	0	0	0	0	0	0	0	0	0	0
		ENSMUSG00000103492.2	0	0	0	0	0	0	0	0	0	0	0	0
		ENSMUSG00000081201.2	-2.10226179707038	-2.09356610803354	-2.03411632165337	-2.10140609430609	-2.10557976472769	-2.10261451885093	-2.06901852768447	-2.076566483033	-2.09518962567721	-2.06469859722903	-2.06518625712271	-2.07174255290873
		ENSMUSG00000082193.2	1.91317210177511	1.76057402599823	2.69277136947819	2.37496333142815	2.35667987882501	2.43100579774442	1.61769597634554	0.973208407244476	2.62191703382337	2.81121850165386	2.07829455988097	1.01769155479658
		ENSMUSG00000032769.6	0	0	0	0	0	0	0	0	0	0	0	0
		ENSMUSG00000088159.3	0	0	0	0	0	0	0	0	0	0	0	0
		ENSMUSG00000073737.4	0.1898325557024	0.305033697395701	-0.349320383838617	-0.355807738539718	0.14892381921286	-0.046979498191541	0.314625481855897	0.2219966126231	0.282663902940204	-0.196147067373468	0.363828916267493	0.280517641667027
		ENSMUSG00000092083.5	0	0	0	0	0	0	0	0	0	0	0	0
		ENSMUSG00000102937.2	0	0	0	0	0	0	0	0	0	0	0	0
		ENSMUSG00000104149.2	0	0	0	0	0	0	0	0	0	0	0	0
		ENSMUSG00000088829.3	0	0	0	0	0	0	0	0	0	0	0	0
		ENSMUSG00000077377.3	0	0	0	0	0	0	0	0	0	0	0	0
		ENSMUSG00000101652.2	0	0	0	0	0	0	0	0	0	0	0	0
		ENSMUSG00000100814.2	0	0	0	0	0	0	0	0	0	0	0	0
		ENSMUSG00000025925.15	6.73042753531596	6.82166182093054	6.54774653243087	6.73442380436179	6.63730213829305	6.76652251818673	5.7260361084204	5.71315822786752	6.09375591231046	5.68012034595103	5.50919635791679	5.60102965217834
		ENSMUSG00000104379.2	-1.88570493612553	-1.87076942901407	-1.87926321662496	-1.77363188548436	-1.89140379786395	-1.77570744652463	-1.82860709324986	-1.84157128048187	-1.87355794401385	-1.82118728421981	-1.8220248771672	-1.83328581369817
		ENSMUSG00000032719.5	0	0	0	0	0	0	0	0	0	0	0	0
		ENSMUSG00002076565.1	0	0	0	0	0	0	0	0	0	0	0	0
		ENSMUSG00000100652.2	0	0	0	0	0	0	0	0	0	0	0	0
		ENSMUSG00000067795.14	0	0	0	0	0	0	0	0	0	0	0	0
		ENSMUSG00000043716.14	13.9423763999796	14.0603694687686	13.8504446663886	13.8344686397962	13.8197159790898	13.7803425617217	13.3735008916136	13.1703125615186	13.1936549107458	13.5915123944569	12.8693128934629	13.0288291823333
		ENSMUSG00000025921.8	7.33946172110876	7.19627315219552	7.20679694049499	7.07859545801431	6.97934371497845	7.16814474543498	7.02377357970095	6.93728024181754	6.35943641789251	7.94347705731964	6.92275760811355	6.87104903238693
		ENSMUSG00000104165.2	-2.12893789295423	-2.10889617850872	-2.12029385416765	-2.12696568001291	-2.13658510297352	-2.12975084166647	-1.90390243116082	-2.06971565716096	-2.11263804150242	-2.0423627036058	-2.04348665597969	-2.05859752383697
		ENSMUSG00000100868.2	0	0	0	0	0	0	0	0	0	0	0	0
		ENSMUSG00000025920.20	7.18908468827661	7.22156829543118	7.37964766243163	7.28496518564532	7.15311876906056	7.41044116806726	4.22601429665377	4.57501190239956	5.03554669433846	5.22711946363328	3.97736136812955	4.0017475953847
		ENSMUSG00000089982.8	0	0	0	0	0	0	0	0	0	0	0	0
		ENSMUSG00000025939.20	8.27744962370159	8.47147874830742	8.32076387809003	8.29827781983481	8.20458848029791	8.36903741002535	8.4938770162217	8.68860419115316	8.44630371979152	8.50722112660735	8.44597988710581	8.50942644698517
		ENSMUSG00000102457.2	-0.218193552301799	-0.587549285751914	0.119201017132908	-0.614648525465548	-0.252701789648159	-0.221927625367883	-0.425619258060302	-0.502765388493258	0.900824090837318	-0.381466119496595	-0.386450392988868	1.30160912657731
		ENSMUSG00000079658.10	8.77910619405927	8.93255355043774	8.85505369446925	8.82301743122397	8.71739641870524	8.70101405941659	9.88084446226244	9.91284533623062	9.80006361530963	10.4442607441606	9.93976294574172	9.8906844904409
		ENSMUSG00000097744.2	0	0	0	0	0	0	0	0	0	0	0	0
		ENSMUSG00000100959.2	0	0	0	0	0	0	0	0	0	0	0	0
		ENSMUSG00000025940.7	8.7172605423046	8.73442325373872	8.57567850162608	8.45362661017975	8.36600017042932	8.32604612110489	8.36061875841513	8.30925080160426	8.44732308214799	7.93906667684691	8.00270358152452	8.36577920339231
		ENSMUSG00000025779.11	6.99682193556572	7.05325213664559	7.14214642904119	6.99346298768244	6.75667046360351	6.91666053415495	8.00896648538579	7.42452142685671	7.67142159843168	8.26562915337166	7.49143434497225	7.78213197618017
		ENSMUSG00000100093.2	-1.89024328818043	-1.87377855624911	-1.63928635336143	-1.88862306963682	-1.89652564807197	-1.89091114434899	-1.82729928033462	-1.84159085181522	-1.87685258323829	-1.81911976786478	-1.82004312073412	-1.83245704815516
		ENSMUSG00000091020.4	-0.884964211506642	-0.491173433954848	-0.535953774771791	-0.560755273042111	-0.889858534897811	-0.885500028492331	-0.726349083807384	0.0278169376285841	-0.243743865210175	-0.694228378454589	-0.219047354757592	-0.746603486628164
		ENSMUSG00000101640.2	0	0	0	0	0	0	0	0	0	0	0	0
		ENSMUSG00000104133.2	0	0	0	0	0	0	0	0	0	0	0	0
		ENSMUSG00000042686.6	-0.0101462247289767	-0.704306668338586	0.204585451476458	-0.409675115235523	-0.229799648197633	0.13576191648802	-0.577200773065473	-0.635029295948901	-0.707196647992349	-0.544103704301596	-0.54783990172443	-0.598070842871467
		ENSMUSG00000100110.2	0	0	0	0	0	0	0	0	0	0	0	0
		ENSMUSG00000025777.9	-1.55382445621528	-1.68859998922914	-1.70059416246083	-1.70761515843881	-1.71773801408333	-1.42062647508939	-1.62906207962085	-1.64736895455018	-1.69253768269391	-1.61858448364958	-1.61976725809238	-1.63566895350686
		ENSMUSG00000099899.2	0	0	0	0	0	0	0	0	0	0	0	0
		ENSMUSG00000100272.2	0	0	0	0	0	0	0	0	0	0	0	0
		ENSMUSG00000100398.2	-1.95794232111978	-1.91866191743841	-1.9410005902166	-1.95407691725469	-1.97293033511482	-1.95953564556694	-1.80777491798077	-1.84187074774227	-1.92599571561783	-1.20648707183895	-1.79046368087877	-1.82007995901822
		ENSMUSG00000101589.2	-0.951493937237743	-0.936301738214012	-0.329760520192173	-0.950102909921058	-0.235225817770268	-0.952060776565324	-0.781575210487355	-0.838207944711458	-0.285347925520019	-0.749162528899759	0.185259161158949	-0.802013725213797
		ENSMUSG00000102048.2	0	0	0	0	0	0	0	0	0	0	0	0
		ENSMUSG00000089534.3	0	0	0	0	0	0	0	0	0	0	0	0
		ENSMUSG00000067780.4	-1.51425655306285	-0.617882765820822	-1.50102763838728	-1.51372721824947	-1.51621380836658	-1.25710549217913	-1.37081198598693	-1.40413747530153	-1.48636177480202	-1.35173876819683	-1.35389186845054	-1.38283901440881
		ENSMUSG00000100053.2	0	0	0	0	0	0	0	0	0	0	0	0
		ENSMUSG00000085125.8	0	0	0	0	0	0	0	0	0	0	0	0
		ENSMUSG00000025776.14	0	0	0	0	0	0	0	0	0	0	0	0
		ENSMUSG00000099895.2	0	0	0	0	0	0	0	0	0	0	0	0
		ENSMUSG00000100554.2	-2.10434717861935	-2.09476508545305	-2.10021439920014	-2.10340424890149	-2.10800336676964	-2.10473585546241	-2.06771522190394	-2.0760325859516	-2.02559492196708	-2.06295493483289	-2.06349230484634	-2.07071692347994
		ENSMUSG00000099473.2	0	0	0	0	0	0	0	0	0	0	0	0
		ENSMUSG00000099591.2	0	0	0	0	0	0	0	0	0	0	0	0
		ENSMUSG00000109887.2	0	0	0	0	0	0	0	0	0	0	0	0
		ENSMUSG00000102001.2	0	0	0	0	0	0	0	0	0	0	0	0
		ENSMUSG00000101717.3	0	0	0	0	0	0	0	0	0	0	0	0
		ENSMUSG00000025774.15	0	0	0	0	0	0	0	0	0	0	0	0
		ENSMUSG00000070977.5	0	0	0	0	0	0	0	0	0	0	0	0
		ENSMUSG00000073735.2	0	0	0	0	0	0	0	0	0	0	0	0
		ENSMUSG00000067773.7	0	0	0	0	0	0	0	0	0	0	0	0
		ENSMUSG00000101685.2	0	0	0	0	0	0	0	0	0	0	0	0
		ENSMUSG00000101306.2	0	0	0	0	0	0	0	0	0	0	0	0
		ENSMUSG00000088800.4	0	0	0	0	0	0	0	0	0	0	0	0
		ENSMUSG00000101644.2	0	0	0	0	0	0	0	0	0	0	0	0
		ENSMUSG00000099433.2	0	0	0	0	0	0	0	0	0	0	0	0
		ENSMUSG00000089787.3	0	0	0	0	0	0	0	0	0	0	0	0
		ENSMUSG00000042596.8	0	0	0	0	0	0	0	0	0	0	0	0
		ENSMUSG00000100720.2	-0.425558006019407	-0.90746244920125	-0.609010014066001	-0.917136494217497	-0.161600558034458	-0.4294888190162	-0.778010090841663	-0.407134551910892	-0.909591476831979	-0.749826454780089	-0.753007994183792	-0.795781889794255
		ENSMUSG00000025927.14	0	0	0	0	0	0	0	0	0	0	0	0
		ENSMUSG00000100538.2	0	0	0	0	0	0	0	0	0	0	0	0
		ENSMUSG00000101117.2	0	0	0	0	0	0	0	0	0	0	0	0
		ENSMUSG00000100204.2	0	0	0	0	0	0	0	0	0	0	0	0
		ENSMUSG00002076883.1	0	0	0	0	0	0	0	0	0	0	0	0
		ENSMUSG00000102597.2	0	0	0	0	0	0	0	0	0	0	0	0
		ENSMUSG00000043760.17	0	0	0	0	0	0	0	0	0	0	0	0
		ENSMUSG00000104095.2	0	0	0	0	0	0	0	0	0	0	0	0
		ENSMUSG00000089914.3	0	0	0	0	0	0	0	0	0	0	0	0
		ENSMUSG00000090142.3	-1.88570493612553	-1.87076942901407	-1.87926321662496	-1.77363188548436	-1.89140379786395	-1.77570744652463	-1.82860709324986	-1.84157128048187	-1.87355794401385	-1.82118728421981	-1.8220248771672	-1.83328581369817
		ENSMUSG00000070175.3	0	0	0	0	0	0	0	0	0	0	0	0
		ENSMUSG00000099906.3	0	0	0	0	0	0	0	0	0	0	0	0
		ENSMUSG00000065559.3	0	0	0	0	0	0	0	0	0	0	0	0
		ENSMUSG00000065480.3	0	0	0	0	0	0	0	0	0	0	0	0
		ENSMUSG00000025929.5	0.762266891759616	0.917519236890206	0.82891691161242	0.777426220157868	0.70378228032887	0.756026899674956	4.04233773218611	3.97626271860947	4.94346268449078	8.32230353724898	7.25016103330275	4.3683950959234
		ENSMUSG00000041872.10	0.88708915240385	1.04119636442556	0.953166598965355	0.902107355093726	0.829210260075153	1.33690207653622	4.2835446628072	4.03380411696037	5.59629534818859	8.50675083521011	6.75089214545327	5.09929524942239
		ENSMUSG00000041859.11	10.4553406268621	10.1687498521656	10.3147767903699	10.1041912610552	10.0018584830289	10.1390845578326	9.29574159420785	8.74181460938295	9.44443098650773	10.1691840198798	8.72438534623373	8.69626633524573
		ENSMUSG00000099714.2	0	0	0	0	0	0	0	0	0	0	0	0
		ENSMUSG00000102121.2	0	0	0	0	0	0	0	0	0	0	0	0
		ENSMUSG00000088858.3	0	0	0	0	0	0	0	0	0	0	0	0
		ENSMUSG00000097934.2	-1.72293730497406	-1.70275241014676	-1.71423151215057	-1.57147390146963	-1.46423401786878	-1.72375606148818	-1.64577126402815	-1.66329197851387	-1.70652100545288	-1.63574361221876	-1.63687559424154	-1.65209441592855
		ENSMUSG00000025931.16	4.70837331912021	4.80606235515403	4.79776908676949	4.43672425396394	4.95802194982547	5.16061880206006	3.97511448813101	4.86314215717974	4.75584059685549	4.87385581374114	5.31877242118072	4.24785305078465
		ENSMUSG00000077314.3	0	0	0	0	0	0	0	0	0	0	0	0
		ENSMUSG00000100929.2	0	0	0	0	0	0	0	0	0	0	0	0
		ENSMUSG00000041809.6	-0.418368440126468	-0.559780670728603	-0.899856479469712	-0.621630052958043	-0.90758744954977	-0.111113130853492	-0.766911956230525	-0.815735566635234	-0.33623040596177	-0.738968679966616	-0.74212308610172	-0.784532191133999
		ENSMUSG00000041779.6	8.41866672197314	8.32965365092138	8.52173482002639	8.39065414799194	8.49081602266418	8.71630263449358	8.63504363528984	8.60860807671308	8.76652504577649	8.52735194163271	8.82243774899832	8.9090546380137
		ENSMUSG00000099971.2	0	0	0	0	0	0	0	0	0	0	0	0
		ENSMUSG00000100819.2	-1.88396926763028	-1.86961857953284	-1.87777978195202	-1.77628458160811	-1.78317248228947	-1.88455137219225	-1.82910716431968	-1.84156372210609	-1.87229790663691	-1.82197788746699	-1.82278268338393	-1.83360268344385
		ENSMUSG00000025933.16	2.84598228722858	3.45545888888657	4.055809524177	3.79452358502403	3.77188555121089	3.82887263532585	2.94711270628901	1.41583986804373	1.60011425320599	3.05868568852801	2.13408763616751	2.65447708788961
		ENSMUSG00000102633.2	-1.88495224801749	-1.8702703547754	-1.8786199127779	-1.88350747042953	-1.8905543396653	-1.66809737633907	-1.82882396076229	-1.84156800831891	-1.87301151911787	-1.82153014454011	-1.82235351465685	-1.83342323373099
		ENSMUSG00000025934.16	1.27439082321949	2.0262910765406	0.919421721098895	1.10240024683627	1.0221677226394	0.848772448552797	2.24386500937833	0.32406507810997	0.180378710213264	2.82026932437903	0.41847005358678	0.363711738551971
		ENSMUSG00000099343.2	-2.09993539878401	-2.09222826756235	-2.09661129488091	-2.09917697544767	-2.10287616771167	-2.04317367786747	-2.07047134615877	-2.07716122226633	-2.09366721776715	-2.06664252123789	-2.0670747421667	-2.07288569420705
		ENSMUSG00000096375.3	0	0	0	0	0	0	0	0	0	0	0	0
		ENSMUSG00000121505.1	-0.253692117258908	0.316251075620556	-0.572600087069261	-0.246120491613152	-0.0549618875439805	0.171668315796829	-0.434340115855163	-0.500243045284868	0.735325223660352	-0.396621812182202	-0.400879682568911	-0.45812420490046
		ENSMUSG00000025936.18	0	0	0	0	0	0	0	0	0	0	0	0
		ENSMUSG00000093963.2	-2.09993539878401	-2.09222826756235	-2.09661129488091	-2.09917697544767	-2.10287616771167	-2.04317367786747	-2.07047134615877	-2.07716122226633	-2.09366721776715	-2.06664252123789	-2.0670747421667	-2.07288569420705
		ENSMUSG00000067750.4	1.37266269779726	1.15647679890437	-0.00665072876677875	1.149650541572	1.06560209894329	0.809105178868394	0.143276102188718	1.69916878954312	0.423228774435896	0.16830138906723	0.165452085981303	0.127780332702345
		ENSMUSG00000086194.2	0	0	0	0	0	0	0	0	0	0	0	0
		ENSMUSG00000094436.2	-1.88530025919236	-1.8717972160493	-1.87947636478538	-1.8839714868208	-1.69211903419769	-1.88584798087377	-1.83367866844408	-1.84539946092886	-1.87431828467228	-1.82697049304043	-1.82772775247733	-1.83790865297666
		ENSMUSG00000041722.8	-1.14977879815332	-1.35373546448556	-1.37330211848615	-1.37479798297884	-0.862602225840025	-0.975101769382785	-1.25263667613153	-1.28372280068782	-1.36042189403635	-1.2348451166944	-1.23685353559674	-1.26385552726483
		ENSMUSG00000085507.2	0	0	0	0	0	0	0	0	0	0	0	0
		ENSMUSG00000094926.2	0	0	0	0	0	0	0	0	0	0	0	0
		ENSMUSG00000085079.4	-1.13398679591348	-0.747337419724508	-0.790686459915789	-1.1329215596327	-0.629180610287634	-1.13442060110416	-0.967571679284699	0.0198598342188752	-1.1246295643196	-0.939436856280723	-0.942612885371072	-0.985312698112117
		ENSMUSG00000085679.3	-1.38135878359712	-0.867749738686164	-1.3792042120768	-1.38088359826267	-1.38311337557208	-1.14603053470889	-1.25187086194881	-1.28467568407534	-0.885589688194245	-1.23309563824308	-1.23521509912111	-1.26370998378034
		ENSMUSG00000028033.17	4.949944947172	5.20644673404607	5.19446284975226	5.63811052251211	5.83467239673657	5.64573189549523	5.1799744889624	3.91606987465908	5.03488639994982	5.21424642143808	2.54573233974861	3.60514930420077
		ENSMUSG00000104138.2	0	0	0	0	0	0	0	0	0	0	0	0
		ENSMUSG00000082935.4	1.85362569681397	1.12788825957112	1.26328279428573	1.52958842709569	1.67750480428862	1.19024299626228	1.56763971255716	2.37835447232647	1.32422647702054	0.61300904903808	0.60943243303481	0.562153665367845
		ENSMUSG00000103748.2	0	0	0	0	0	0	0	0	0	0	0	0
		ENSMUSG00000099692.2	0	0	0	0	0	0	0	0	0	0	0	0
		ENSMUSG00000100418.2	0	0	0	0	0	0	0	0	0	0	0	0
		ENSMUSG00000041670.20	0	0	0	0	0	0	0	0	0	0	0	0
		ENSMUSG00000097642.2	0	0	0	0	0	0	0	0	0	0	0	0
		ENSMUSG00000101468.2	0	0	0	0	0	0	0	0	0	0	0	0
		ENSMUSG00000101227.2	0	0	0	0	0	0	0	0	0	0	0	0
		ENSMUSG00000073730.3	0	0	0	0	0	0	0	0	0	0	0	0
		ENSMUSG00000089553.3	0	0	0	0	0	0	0	0	0	0	0	0
		ENSMUSG00000102766.2	0	0	0	0	0	0	0	0	0	0	0	0
		ENSMUSG00000065405.5	0	0	0	0	0	0	0	0	0	0	0	0
		ENSMUSG00000097970.2	0	0	0	0	0	0	0	0	0	0	0	0
		ENSMUSG00000065567.3	0	0	0	0	0	0	0	0	0	0	0	0
		ENSMUSG00000100775.2	0	0	0	0	0	0	0	0	0	0	0	0
		ENSMUSG00000101226.2	0	0	0	0	0	0	0	0	0	0	0	0
		ENSMUSG00000026158.12	9.64283655793996	9.11769536834872	9.61812582366289	9.47552729050332	9.35081397014568	9.38686490996321	11.1038087677147	11.2208790264722	11.1807908929918	10.9485189549957	11.7310804060549	11.5381252563676
		ENSMUSG00000097920.2	0	0	0	0	0	0	0	0	0	0	0	0
		ENSMUSG00000099503.2	0	0	0	0	0	0	0	0	0	0	0	0
		ENSMUSG00000026156.9	-0.166827870061034	-0.0759210571573559	-0.128009960501263	0.389596325721231	-0.200579146380347	0.369173223372848	0.189092075515375	3.01496715947391	2.03998571793055	3.64433344091226	0.230072501897687	2.72731999774145
		ENSMUSG00000026155.14	7.89555247543112	7.91944714887234	7.92716223082636	7.96536401315661	8.07865607950686	8.04085669987506	8.48734550191434	8.53953803411321	8.58191552723611	8.65484372113342	9.03210080160134	8.54996450780651
		ENSMUSG00000026154.5	5.93184480235727	6.0598402801576	5.82186587611377	6.00017915242563	5.61336937971586	5.56952917162002	5.30248505652378	5.24161754848523	4.74319773350997	3.94967966178282	4.10455929078699	4.5932210884935
		ENSMUSG00000102495.2	0	0	0	0	0	0	0	0	0	0	0	0
		ENSMUSG00000026153.16	6.2506041788713	6.36871473597264	6.19808094401195	6.28773539453415	6.30574033796209	6.52768673548226	4.53591977270518	4.4017305374076	4.76947807927835	3.8808433273898	2.66331507638143	3.26501357167493
		ENSMUSG00000102398.2	0	0	0	0	0	0	0	0	0	0	0	0
		ENSMUSG00000097670.2	0	0	0	0	0	0	0	0	0	0	0	0
		ENSMUSG00000026147.17	0	0	0	0	0	0	0	0	0	0	0	0
		ENSMUSG00000026141.14	-2.09993539878401	-2.09222826756235	-2.09661129488091	-2.09917697544767	-2.10287616771167	-2.04317367786747	-2.07047134615877	-2.07716122226633	-2.09366721776715	-2.06664252123789	-2.0670747421667	-2.07288569420705
		ENSMUSG00000077463.3	0	0	0	0	0	0	0	0	0	0	0	0
		ENSMUSG00000099997.2	-1.1037473537364	-0.796996969883011	-0.832846986814909	-1.10312580668961	-0.879004954042976	-0.670430754521531	-0.975404066095623	-1.01469031104387	-0.590905471214625	-0.952919321791364	-0.955457535804272	-0.989582306064473
		ENSMUSG00000100131.2	4.44547124772183	3.89446490800459	4.78592649133318	4.19581342894353	4.25939842576731	4.29010316349466	3.16521322752389	3.94943031448796	4.00831196224637	3.00389538950025	4.07000349342004	3.99066868254829
		ENSMUSG00000067736.3	0.135983968440678	-0.566006907463692	0.192366408312912	-0.268150222563792	0.234419533450209	-0.278214781047887	-0.447211271558877	-0.509632660298487	-0.213464524466526	-0.411485562299171	0.115398261201663	-0.46973888726521
		ENSMUSG00000101939.2	0.212620480242988	1.14307138565463	1.61154335977865	1.4376065459628	1.09695258148243	0.987716411309567	0.960393207854157	1.20482619380242	1.29052333256351	0.401518366681696	0.398623599993748	0.922077417774966
		ENSMUSG00000101111.2	6.39990304424784	6.74054895022003	6.48849355964368	6.43615785154011	6.35636534391301	6.21803288243835	6.22730048690869	6.26827732290509	6.03637625981353	6.33833501818377	6.20493000054102	6.35963661665584
		ENSMUSG00000100862.2	6.28975333399494	6.4831189555562	6.5156920621917	6.23491527388525	5.99026710689834	6.44296113919263	5.66713742496851	5.82117486008945	6.45832927658874	6.4938770010441	5.49143392836684	5.97336372761801
		ENSMUSG00000102070.2	6.62497945726738	6.73788807289556	6.94238996050229	6.62370901217925	6.68930649531178	6.71686246885805	6.54128651480665	6.4008288678513	6.8584009280312	6.63705011055371	6.1830838175853	6.2149271963834
		ENSMUSG00000101249.2	5.48313339566877	5.65720747127005	5.56909552454692	5.49390655158742	5.99254358401073	5.74289560540778	5.55270786026975	5.47136276286988	5.95865382730104	5.95477292511706	4.99933895151191	5.69388203674723
		ENSMUSG00000073725.9	10.7275153703908	10.7944303772222	10.688264845449	10.7608520670962	10.7839463059171	10.8866436008361	11.583582762358	11.3651474048137	11.3714028570037	11.964019463444	11.9753126378785	11.6869680852353
		ENSMUSG00000100808.2	0	0	0	0	0	0	0	0	0	0	0	0
		ENSMUSG00000100483.2	0	0	0	0	0	0	0	0	0	0	0	0
		ENSMUSG00000100450.2	0	0	0	0	0	0	0	0	0	0	0	0
		ENSMUSG00000099392.2	0	0	0	0	0	0	0	0	0	0	0	0
		ENSMUSG00000033569.18	0	0	0	0	0	0	0	0	0	0	0	0
		ENSMUSG00000080849.2	0	0	0	0	0	0	0	0	0	0	0	0
		ENSMUSG00000104257.2	0	0	0	0	0	0	0	0	0	0	0	0
		ENSMUSG00000119153.1	0	0	0	0	0	0	0	0	0	0	0	0
		ENSMUSG00000102296.2	0	0	0	0	0	0	0	0	0	0	0	0
		ENSMUSG00000103209.2	0	0	0	0	0	0	0	0	0	0	0	0
		ENSMUSG00000104027.2	0	0	0	0	0	0	0	0	0	0	0	0
		ENSMUSG00000102407.2	0	0	0	0	0	0	0	0	0	0	0	0
		ENSMUSG00000103214.2	0	0	0	0	0	0	0	0	0	0	0	0
		ENSMUSG00000104100.2	0	0	0	0	0	0	0	0	0	0	0	0
		ENSMUSG00000084740.3	0	0	0	0	0	0	0	0	0	0	0	0
		ENSMUSG00000103889.2	0	0	0	0	0	0	0	0	0	0	0	0
		ENSMUSG00000101301.2	0	0	0	0	0	0	0	0	0	0	0	0
		ENSMUSG00000104221.2	0	0	0	0	0	0	0	0	0	0	0	0
		ENSMUSG00000102250.2	0	0	0	0	0	0	0	0	0	0	0	0
		ENSMUSG00000102317.2	0	0	0	0	0	0	0	0	0	0	0	0
		ENSMUSG00000103563.2	0	0	0	0	0	0	0	0	0	0	0	0
		ENSMUSG00000102465.2	0	0	0	0	0	0	0	0	0	0	0	0
		ENSMUSG00000102659.2	0	0	0	0	0	0	0	0	0	0	0	0
		ENSMUSG00000103924.2	0	0	0	0	0	0	0	0	0	0	0	0
		ENSMUSG00000104132.2	0	0	0	0	0	0	0	0	0	0	0	0
		ENSMUSG00000102747.2	0	0	0	0	0	0	0	0	0	0	0	0
		ENSMUSG00000102386.2	0	0	0	0	0	0	0	0	0	0	0	0
		ENSMUSG00000103004.2	0	0	0	0	0	0	0	0	0	0	0	0
		ENSMUSG00000104516.2	0	0	0	0	0	0	0	0	0	0	0	0
		ENSMUSG00000101618.2	0	0	0	0	0	0	0	0	0	0	0	0
		ENSMUSG00000099458.2	0	0	0	0	0	0	0	0	0	0	0	0
		ENSMUSG00000088111.3	0	0	0	0	0	0	0	0	0	0	0	0
		ENSMUSG00000073722.4	-1.22558264838319	-1.21300011090728	-0.54254414140387	-1.22490173036977	-0.50311188007911	-0.963010891227206	-1.08335903097202	-1.12322141531996	-1.21955911451752	-1.06054454410513	-1.06311998145408	-1.09774519721825
		ENSMUSG00000119695.1	0	0	0	0	0	0	0	0	0	0	0	0
		ENSMUSG00000100310.2	0	0	0	0	0	0	0	0	0	0	0	0
		ENSMUSG00000101514.3	0	0	0	0	0	0	0	0	0	0	0	0
		ENSMUSG00000101033.2	0	0	0	0	0	0	0	0	0	0	0	0
		ENSMUSG00000101372.2	0	0	0	0	0	0	0	0	0	0	0	0
		ENSMUSG00000103241.2	0	0	0	0	0	0	0	0	0	0	0	0
		ENSMUSG00000086240.5	2.91747363603455	3.72325167853381	3.16933672828041	3.48932872643034	3.10115927251388	2.41776590487207	2.4256044843899	2.52929207529945	2.11216033086782	4.45170224812036	1.55165628410577	3.3530865794381
		ENSMUSG00000048411.5	0	0	0	0	0	0	0	0	0	0	0	0
		ENSMUSG00000081557.3	0	0	0	0	0	0	0	0	0	0	0	0
		ENSMUSG00000058590.3	0	0	0	0	0	0	0	0	0	0	0	0
		ENSMUSG00000101235.2	0	0	0	0	0	0	0	0	0	0	0	0
		ENSMUSG00002075209.1	0	0	0	0	0	0	0	0	0	0	0	0
		ENSMUSG00002076857.1	0	0	0	0	0	0	0	0	0	0	0	0
		ENSMUSG00002074912.1	0	0	0	0	0	0	0	0	0	0	0	0
		ENSMUSG00000099257.3	0	0	0	0	0	0	0	0	0	0	0	0
		ENSMUSG00000099492.2	1.52202025795541	2.8649023437071	2.94482305419698	2.05482914000018	2.0897129933839	2.15580609864871	2.98106075875714	2.78519898867226	1.85660236112184	1.83309408398267	2.21155406347468	2.35086551423473
		ENSMUSG00000118548.2	0	0	0	0	0	0	0	0	0	0	0	0
		ENSMUSG00000101726.2	0	0	0	0	0	0	0	0	0	0	0	0
		ENSMUSG00002075317.1	0	0	0	0	0	0	0	0	0	0	0	0
		ENSMUSG00002075289.1	0	0	0	0	0	0	0	0	0	0	0	0
		ENSMUSG00000053185.3	0	0	0	0	0	0	0	0	0	0	0	0
		ENSMUSG00000100261.2	-1.73571541182775	-1.71226765557503	-1.24366213542272	-1.73340802597749	-1.74466224704153	-1.73666651924435	-1.64607558290774	-1.66642849760706	-1.71664543930436	-1.63442697450896	-1.63574193992145	-1.6534208639101
		ENSMUSG00000101180.2	0	0	0	0	0	0	0	0	0	0	0	0
		ENSMUSG00000048874.16	9.94364868634587	9.92011243810434	9.9897413360869	10.0099704859418	9.99904489803933	10.1336661361281	10.552491756541	10.4574094639609	10.5751111023077	10.2532603329033	10.6400299319475	10.8550718950045
		ENSMUSG00000103783.2	0.0698497608132508	-0.826014059847647	-0.229845244952793	-0.840333421202311	-0.84714781587983	-0.519471669287337	-0.68075662045367	-0.257602757601089	-0.829143658067449	-0.647220868755042	-0.651006587362424	0.169516387129756
		ENSMUSG00000104315.2	-0.126442287354492	-0.710298039551058	-0.722191934078898	0.0869217543466394	-0.737559250214217	-0.731346454050699	-0.561450881171383	0.529456290496116	-0.311664473836416	-0.523787363184508	-0.528039049031413	0.342615774813609
		ENSMUSG00000026064.17	0.604002418013562	1.22344460924847	0.652152592080043	1.07888247664167	1.56399290542963	1.05710311336153	3.50689357156305	2.5042146128819	3.71466561080077	4.67792815103416	4.32016132452422	3.53304790523491
		ENSMUSG00000117310.3	0.254386386575119	0.83962708255565	0.286928544136104	1.287478075933	0.960211654925015	0.251393796031774	3.07766203903061	2.09261031647308	3.19862199281761	0.622212679853581	1.7943399970226	3.28940693168042
		ENSMUSG00000117091.2	0	0	0	0	0	0	0	0	0	0	0	0
		ENSMUSG00000086726.4	0	0	0	0	0	0	0	0	0	0	0	0
		ENSMUSG00000086727.10	0.38391576923452	0.495582598106574	0.431572066423297	0.394714528494217	0.342494063245235	0.379477927818027	4.07742503527807	3.76255536337239	3.59705008081	4.00204720481003	3.37309446368155	2.87846041598124
		ENSMUSG00000100237.2	0	0	0	0	0	0	0	0	0	0	0	0
		ENSMUSG00002076113.1	0	0	0	0	0	0	0	0	0	0	0	0
		ENSMUSG00000100910.2	-0.317030689851274	-0.265268110220578	-0.295238146441923	-0.312133327128573	-0.335585955738511	-0.319036222194526	1.40482342081712	1.67180386656652	0.577256177325973	1.16786226782573	1.96636323428574	0.582473537670009
		ENSMUSG00000099796.2	-0.340209306085447	-0.286699846939006	-0.317654965236263	-0.335137289986447	-0.359445068768518	-0.3422869504044	1.87241526305153	-0.172086285679524	1.61983736393651	1.50771666634778	1.49622830764862	1.02158555568612
		ENSMUSG00000050217.14	0	0	0	0	0	0	0	0	0	0	0	0
		ENSMUSG00000026063.5	0	0	0	0	0	0	0	0	0	0	0	0
		ENSMUSG00000077664.3	0	0	0	0	0	0	0	0	0	0	0	0
		ENSMUSG00000100205.2	0	0	0	0	0	0	0	0	0	0	0	0
		ENSMUSG00000100592.2	0	0	0	0	0	0	0	0	0	0	0	0
		ENSMUSG00000094215.4	0	0	0	0	0	0	0	0	0	0	0	0
		ENSMUSG00000101093.2	0	0	0	0	0	0	0	0	0	0	0	0
		ENSMUSG00000070960.5	0.351919593359707	0.277529114573847	-0.0500586813164652	-0.415816850923589	0.905575209043143	-0.418720536398119	0.285449408814776	0.190308367744664	0.254450826894204	-0.23865205981268	-0.243268249525922	-0.30533016102778
		ENSMUSG00000088620.3	0	0	0	0	0	0	0	0	0	0	0	0
		ENSMUSG00000082159.3	0	0	0	0	0	0	0	0	0	0	0	0
		ENSMUSG00000026058.12	0	0	0	0	0	0	0	0	0	0	0	0
		ENSMUSG00000064688.3	0	0	0	0	0	0	0	0	0	0	0	0
		ENSMUSG00000103482.2	0	0	0	0	0	0	0	0	0	0	0	0
		ENSMUSG00000104498.2	-2.12557679025729	-2.10696508118113	-2.11754951616473	-2.12374529756739	-2.13267836075967	-2.12633173390082	-2.05442497515331	-2.07058014681038	-2.11043995682767	-2.04517886613019	-2.04622262287342	-1.92242826803298
		ENSMUSG00000104313.2	0	0	0	0	0	0	0	0	0	0	0	0
		ENSMUSG00000102865.2	0	0	0	0	0	0	0	0	0	0	0	0
		ENSMUSG00000102321.2	0	0	0	0	0	0	0	0	0	0	0	0
		ENSMUSG00000091318.3	0	0	0	0	0	0	0	0	0	0	0	0
		ENSMUSG00000089489.3	0	0	0	0	0	0	0	0	0	0	0	0
		ENSMUSG00000104433.2	0	0	0	0	0	0	0	0	0	0	0	0
		ENSMUSG00002076392.1	0	0	0	0	0	0	0	0	0	0	0	0
		ENSMUSG00000102926.2	0	0	0	0	0	0	0	0	0	0	0	0
		ENSMUSG00000100497.2	0	0	0	0	0	0	0	0	0	0	0	0
		ENSMUSG00000102917.2	0	0	0	0	0	0	0	0	0	0	0	0
		ENSMUSG00000100481.2	0	0	0	0	0	0	0	0	0	0	0	0
		ENSMUSG00000100590.2	0	0	0	0	0	0	0	0	0	0	0	0
		ENSMUSG00000088750.3	0	0	0	0	0	0	0	0	0	0	0	0
		ENSMUSG00000104230.2	0	0	0	0	0	0	0	0	0	0	0	0
		ENSMUSG00000101754.3	0	0	0	0	0	0	0	0	0	0	0	0
		ENSMUSG00000065223.4	0	0	0	0	0	0	0	0	0	0	0	0
		ENSMUSG00000100318.3	0	0	0	0	0	0	0	0	0	0	0	0
		ENSMUSG00000101612.3	0	0	0	0	0	0	0	0	0	0	0	0
		ENSMUSG00000065260.3	0	0	0	0	0	0	0	0	0	0	0	0
		ENSMUSG00000026134.12	7.75685545550588	7.66977737833241	7.73560625496264	7.667202676058	7.54796645800484	7.44625654403132	6.20977620837985	6.30675069321107	6.22741249193749	4.95703732969342	6.20052723995882	5.64535689534918
		ENSMUSG00000101682.2	-1.91264271777791	-1.88862954129789	-1.90228577803373	-1.9102796915236	-1.9218052973702	-1.91361676024066	-1.82084131007409	-1.66385798069289	-1.71528585593466	-1.80891180661919	-1.81025848116556	-1.82836371550615
		ENSMUSG00000102714.2	-2.09841202042391	-2.09135199307594	-2.09536701395023	-2.09771727560357	-2.0488235925895	-2.09869839513285	-2.07142181987671	-2.07755000258381	-2.09267012656895	-2.06791446962218	-2.06831040054511	-2.07363345514775
		ENSMUSG00000102093.2	0	0	0	0	0	0	0	0	0	0	0	0
		ENSMUSG00000103746.3	-0.500919373002167	0.92105129268093	0.685976310214047	0.115539991296472	0.548357398024816	0.099227700946306	-0.346010655819839	-0.418287335965733	-0.481700478463414	-0.304644455655337	-0.309314122674784	-0.372095004594077
		ENSMUSG00000102198.2	0	0	0	0	0	0	0	0	0	0	0	0
		ENSMUSG00000121274.1	0	0	0	0	0	0	0	0	0	0	0	0
		ENSMUSG00000004768.15	5.70665254431297	5.95123676038016	5.55656152769346	5.75826286610129	5.73700902556519	5.57274049619536	4.28819348622521	4.17785497905194	4.49969054224622	2.62412374540661	5.12497019140442	4.58110739670862
		ENSMUSG00000042215.9	4.49520830225629	3.87536138858265	3.86974053575039	4.29844841584205	3.66064313751319	3.5587493299765	3.16558646160405	3.30238379880698	3.23870826501374	3.89394112577348	1.86482154638843	2.61620581797933
		ENSMUSG00000103072.2	0	0	0	0	0	0	0	0	0	0	0	0
		ENSMUSG00000042197.14	8.51766397893759	8.26286315617002	8.32987728672476	8.42461128358506	8.44384201767035	8.63109136741675	8.05853929518145	7.94902610028507	8.19958654349419	7.84459190162432	7.27364994623171	7.98453809251561
		ENSMUSG00000081402.5	-0.886487280321133	-0.870331550231461	-0.519681952095579	-0.885006880329465	-0.581113092512344	-0.556105783872229	-0.718424549096961	0.327860411585877	0.170420799498088	-0.684833216611156	-0.688625209514165	-0.739606287542036
		ENSMUSG00000042182.17	5.56805438835385	5.51229662638243	5.41786481501954	5.45406426768659	5.39721859378539	5.23521037586263	4.00983744796695	2.41028718414872	3.03134648549186	2.14176141251145	3.69337271071594	2.02837549669622
		ENSMUSG00000104416.2	0	0	0	0	0	0	0	0	0	0	0	0
		ENSMUSG00000026131.22	5.55306719155482	5.74828865956126	5.53703825450792	5.82982550517642	5.41698124160781	6.04165043751339	7.08332461297029	6.34872202665894	7.32304853295065	6.68049697209699	6.68474872791931	7.00320098711347
		ENSMUSG00000103596.2	0	0	0	0	0	0	0	0	0	0	0	0
		ENSMUSG00000099382.2	0	0	0	0	0	0	0	0	0	0	0	0
		ENSMUSG00000084506.3	0	0	0	0	0	0	0	0	0	0	0	0
		ENSMUSG00000103364.2	-1.73930790411263	-1.70070449783793	-1.72265816379028	-1.73550912044863	-1.7540375998203	-1.74087376762717	-1.30585519818546	-1.3393633866255	-1.42203846143095	-1.57255085262318	-1.57471575674058	-1.60382159859078
		ENSMUSG00000105982.3	0	0	0	0	0	0	0	0	0	0	0	0
		ENSMUSG00000096992.4	-2.09993539878401	-2.09222826756235	-2.09661129488091	-2.09917697544767	-2.10287616771167	-2.04317367786747	-2.07047134615877	-2.07716122226633	-2.09366721776715	-2.06664252123789	-2.0670747421667	-2.07288569420705
		ENSMUSG00000103001.2	0	0	0	0	0	0	0	0	0	0	0	0
		ENSMUSG00000104397.2	0	0	0	0	0	0	0	0	0	0	0	0
		ENSMUSG00000102839.2	0	0	0	0	0	0	0	0	0	0	0	0
		ENSMUSG00000101206.2	0	0	0	0	0	0	0	0	0	0	0	0
		ENSMUSG00000101462.3	3.24317698395119	3.78791351686333	3.83437800040904	3.45196917601803	2.28208756777043	4.04613213146877	4.03800851059746	3.81580537864748	3.43854058952336	2.37349386834403	3.22977107443657	3.24329603276766
		ENSMUSG00000102336.3	6.24690809532443	5.73064558930655	5.81688559907707	6.25853293351173	5.97507549301311	6.5501257501939	4.90465948330452	5.45533958792731	6.16210189581858	4.55850575590238	5.16160907876923	5.60695569048008
		ENSMUSG00000092852.3	0	0	0	0	0	0	0	0	0	0	0	0
		ENSMUSG00000042111.10	9.73832911435915	9.49837538807444	9.48684451314158	9.57792348977582	9.5171853661147	9.34944330435085	9.70552771800797	9.6607081214772	9.47671240079914	8.97524927479039	9.2734353544808	9.5309225885365
		ENSMUSG00000101711.2	0	0	0	0	0	0	0	0	0	0	0	0
		ENSMUSG00000026127.14	9.6013501630621	9.59232035326271	9.58408295162536	9.59192520870153	9.62795350360895	9.57359080110157	9.32761923905333	9.57694684482424	9.52085883636594	9.86194427024503	9.45953253659444	9.41229104943356
		ENSMUSG00000026126.16	7.20942151664075	7.09166055090643	7.54479913469049	7.75898515893592	7.70600141123179	7.61925474714803	5.58399337207434	6.17614358267987	6.39643963627686	5.81198251210236	4.89097146329056	5.99072377562233
		ENSMUSG00000100280.4	3.08364464939622	2.92316844693688	2.26743489258314	3.63661075392336	2.8075101558213	4.02916599031383	1.14144000583021	2.67725108147811	2.20605570265612	1.19309671707083	1.18724355368803	1.10914082900173
		ENSMUSG00000101223.8	3.50979239792714	3.99714386880673	3.33381879169448	3.97974402172186	4.08857015114274	3.72299780445872	2.54365064588681	2.03965724971647	2.70428469333319	1.7063411490132	3.33184955922037	3.31489354688122
		ENSMUSG00000026125.10	-1.18447338352225	-1.13097788836798	-1.39494118197505	-1.39719306584127	-1.20264458985524	-1.01756052095843	-1.28175311648669	-1.31072081428215	-1.38219309296016	-1.26517399881149	-1.26704554995014	-1.29220743634419
		ENSMUSG00000101116.2	0	0	0	0	0	0	0	0	0	0	0	0
		ENSMUSG00000026124.5	-2.04245380930964	-2.09233740096716	-2.09676627455987	-2.0993587920332	-2.10309667768656	-2.10044104154336	-2.07035290311682	-2.07711275503601	-2.0937914025282	-2.06648402885464	-2.06692077079547	-2.07279250514013
		ENSMUSG00000101803.2	0	0	0	0	0	0	0	0	0	0	0	0
		ENSMUSG00000037529.14	0	0	0	0	0	0	0	0	0	0	0	0
		ENSMUSG00000045815.5	0	0	0	0	0	0	0	0	0	0	0	0
		ENSMUSG00000045174.11	0	0	0	0	0	0	0	0	0	0	0	0
		ENSMUSG00000100524.2	0	0	0	0	0	0	0	0	0	0	0	0
		ENSMUSG00000102499.2	0	0	0	0	0	0	0	0	0	0	0	0
		ENSMUSG00000103521.2	0	0	0	0	0	0	0	0	0	0	0	0
		ENSMUSG00000104098.2	0	0	0	0	0	0	0	0	0	0	0	0
		ENSMUSG00000037509.22	4.78750945321032	5.13409717264852	4.8864301577726	5.28828225285339	4.85975044256199	5.07853356238048	3.44459320489465	3.25217138213745	3.79321543120977	3.07330368741293	3.3280367684808	3.70190092700966
		ENSMUSG00000102537.2	0	0	0	0	0	0	0	0	0	0	0	0
		ENSMUSG00000102612.2	0	0	0	0	0	0	0	0	0	0	0	0
		ENSMUSG00000118272.2	0	0	0	0	0	0	0	0	0	0	0	0
		ENSMUSG00000104002.3	-0.0872474856723706	-0.436450488361327	-0.0477075942213829	0.732655854534742	-0.120742431176857	0.560900381056882	-0.296005190620577	-0.369098275901975	-0.0112297307537549	-0.251309724548628	-0.256355219252154	1.39653158124325
		ENSMUSG00000037503.13	11.8025552925204	11.7789570145422	11.8507139820575	11.8565332454132	11.9041471835357	11.9548732604463	11.5725003150211	11.5927330415123	11.6145217659338	11.7398257464177	11.6578312229126	11.5989506504932
		ENSMUSG00000104358.2	2.10285615885899	1.78184314305806	0.983621205155635	2.38896324604476	1.15337814256612	2.56842666300262	0.825498202443699	2.3507555767324	2.63145973464811	0.864724235039842	0.860267026425931	2.28287148074967
		ENSMUSG00000026123.12	11.3314750623158	11.2498039013504	11.4226391510391	11.2781490212031	11.233592212694	11.2863516950227	11.0468589142486	11.1659709866031	11.0591127999342	10.6511951053634	11.0190183153034	10.9953383193498
		ENSMUSG00000103716.2	0	0	0	0	0	0	0	0	0	0	0	0
		ENSMUSG00000103548.2	-0.199965838406637	-0.507493227652205	-0.51925527919171	0.0515100509609359	-0.000989090100382339	-0.203086440448362	-0.3846044192453	0.416690980015573	0.662535292784766	-0.345964575746263	-0.350326475125624	0.127464063311171
		ENSMUSG00000103760.2	0	0	0	0	0	0	0	0	0	0	0	0
		ENSMUSG00000103997.2	0	0	0	0	0	0	0	0	0	0	0	0
		ENSMUSG00000077231.3	0	0	0	0	0	0	0	0	0	0	0	0
		ENSMUSG00000104417.2	-1.88530025919236	-1.8717972160493	-1.87947636478538	-1.8839714868208	-1.69211903419769	-1.88584798087377	-1.83367866844408	-1.84539946092886	-1.87431828467228	-1.82697049304043	-1.82772775247733	-1.83790865297666
		ENSMUSG00000064601.3	0	0	0	0	0	0	0	0	0	0	0	0
		ENSMUSG00000101714.2	0	0	0	0	0	0	0	0	0	0	0	0
		ENSMUSG00000102531.2	-1.89024328818043	-1.87377855624911	-1.63928635336143	-1.88862306963682	-1.89652564807197	-1.89091114434899	-1.82729928033462	-1.84159085181522	-1.87685258323829	-1.81911976786478	-1.82004312073412	-1.83245704815516
		ENSMUSG00000103096.2	0	0	0	0	0	0	0	0	0	0	0	0
		ENSMUSG00000102279.2	0	0	0	0	0	0	0	0	0	0	0	0
		ENSMUSG00000103708.3	0	0	0	0	0	0	0	0	0	0	0	0
		ENSMUSG00000104201.2	0	0	0	0	0	0	0	0	0	0	0	0
		ENSMUSG00000102434.2	0	0	0	0	0	0	0	0	0	0	0	0
		ENSMUSG00000045216.8	10.4048878914453	10.4222097495608	10.4821520776102	10.634969935492	10.5765455087502	10.7280351858513	9.78651788321736	9.89370955800075	9.72750315750094	9.34179748445638	10.0104464125723	10.0139656065035
		ENSMUSG00000104523.2	0	0	0	0	0	0	0	0	0	0	0	0
		ENSMUSG00000102202.3	7.21568752101424	7.38410118015237	7.49984774434895	7.45979173401306	7.34125770988611	7.3543506605474	3.05540239409214	2.89911478131516	3.15256341063883	2.70923546311421	3.70426217451219	3.73649562513241
		ENSMUSG00000037470.15	11.6566364277673	11.4098418640424	11.7040530477443	11.5349365559172	11.5050970633024	11.8582792473347	10.5914891027044	10.8133728310238	10.765870866854	10.2404524568738	11.0374353765843	10.9479951719656
		ENSMUSG00000098752.3	0	0	0	0	0	0	0	0	0	0	0	0
		ENSMUSG00000047180.9	11.5371830012845	11.7867472705071	11.7026226589715	11.8342637988766	11.7363721461379	11.6707777805544	13.2760264352435	13.2165669270236	12.9548836564713	13.8916416076944	13.5518149040428	13.4834547496819
		ENSMUSG00000037447.17	9.89744183484633	9.93709171293268	9.80924981191152	9.92362519984876	10.0715637997884	10.0194114251762	12.5147027875327	12.6344918744558	12.4252886756058	13.2077778446832	13.3185149533164	12.769190710545
		ENSMUSG00000102762.2	-1.91441340526782	-1.88980348457243	-1.90379908833381	-1.91199165615986	-1.92380368136557	-1.73316549211907	-1.82033066843393	-1.84169235486874	-1.89439824874684	-1.80810470848212	-1.809484848832	-1.64579384965012
		ENSMUSG00000010453.13	9.75762471973168	9.76379192040139	9.74650696812028	9.83993043504674	9.88536074940614	9.9425844707514	9.78066792466738	9.99507376747231	9.96469543861964	10.2553547328695	10.4806009230499	10.2197276911311
		ENSMUSG00000098680.3	0	0	0	0	0	0	0	0	0	0	0	0
		ENSMUSG00000037432.16	6.27975412186198	6.28664183535334	6.42247580083686	6.12440899435282	5.85653270119695	6.22673684884608	5.71160949395373	5.50740643429562	5.0283311392166	3.6843798659985	5.48994009706141	5.00836787531253
		ENSMUSG00000001143.14	8.8170494968263	8.44445746695341	8.90998171674441	8.56953766017557	8.45653074729142	8.66671269558583	8.74607506592172	8.94085516480615	8.80729780358643	8.63947112232728	8.94311630145516	8.92400747270927
		ENSMUSG00000037408.11	7.72915218715314	7.77611936443442	8.084928854033	7.81582245374541	7.88474182144666	7.98771849927398	9.34152559375948	9.56920902563288	9.33826619647391	8.97343465046254	9.87585730507225	9.81717781629084
		ENSMUSG00000104316.2	0.859945682632632	0.685019623981517	1.15868804804906	0.160674784711466	1.02398971408987	1.42091093133478	0.399013423052213	2.19909866358551	2.16769740358092	0.433971602804979	0.430009604824783	2.6010929887496
		ENSMUSG00002075980.1	0	0	0	0	0	0	0	0	0	0	0	0
		ENSMUSG00000001138.14	8.7042509736267	8.64643095785986	8.92912649768969	9.03881377306262	8.98699465319899	9.19838074432411	6.90971006796707	7.24097004987674	7.15416774064322	7.43482482439057	6.88810918446257	7.5781345326835
		ENSMUSG00000102845.2	0	0	0	0	0	0	0	0	0	0	0	0
		ENSMUSG00000067653.13	-0.764846990068055	-1.05466578990676	-0.734783425758059	-1.06490461990116	-0.578251603918508	0.129448397336298	-0.908300919024718	-0.957316249447454	-1.05691332589525	-0.880247915409952	-0.883414708232482	-0.92599034487342
		ENSMUSG00000109510.2	0	0	0	0	0	0	0	0	0	0	0	0
		ENSMUSG00000079610.10	5.63022548446433	5.74063105620007	5.54783416774083	5.84225838794283	5.61133730605654	6.08229073322792	4.9942256623589	4.70367396238176	4.39471795053122	5.55680565793406	4.52667124480566	5.28853913821521
		ENSMUSG00000026121.14	6.81041816683737	6.45030905923914	6.87581770206159	6.81747133656612	6.46529202025177	6.67756180062186	7.30442825119229	7.10270558828128	7.56794248655443	7.77229455012994	8.00084530167763	7.3304923159956
		ENSMUSG00000087589.4	0.922481088849587	1.23509277599931	-0.00804473345549517	0.772897939674126	0.99842807750655	0.753168483401035	0.115693158008977	0.609459778020571	0.386506025379146	0.137252832560571	0.134787572832439	1.31844709751049
		ENSMUSG00000046337.18	-1.88495224801749	-1.8702703547754	-1.8786199127779	-1.88350747042953	-1.8905543396653	-1.66809737633907	-1.82882396076229	-1.84156800831891	-1.87301151911787	-1.82153014454011	-1.82235351465685	-1.83342323373099
		ENSMUSG00000089906.2	-1.94399781832874	-1.90941720823686	-1.92908311950343	-1.94059489953517	-1.95719255716641	-1.94540050583429	-1.8117975370235	-1.5857308478134	-1.91587353738745	-1.53853519375274	-1.79655754241223	-1.82263031332927
		ENSMUSG00002075377.1	0	0	0	0	0	0	0	0	0	0	0	0
		ENSMUSG00000061518.12	10.0298661269883	10.0114982806723	10.1815879382871	10.1151493604175	10.1189801057685	9.89441625027556	10.7801199245057	10.8196828376267	10.6791469098349	10.8305530556738	11.1792777867788	10.5856875296859
		ENSMUSG00000037351.10	9.97166675118263	9.99987259239752	10.0801303511185	9.92160948465391	9.93588291186694	9.888778853566	9.67443703255696	9.64288497388461	9.85695647884851	9.6401663736723	9.84439138979426	9.66685303145752
		ENSMUSG00000102416.5	-2.04245380930964	-2.09233740096716	-2.09676627455987	-2.0993587920332	-2.10309667768656	-2.10044104154336	-2.07035290311682	-2.07711275503601	-2.0937914025282	-2.06648402885464	-2.06692077079547	-2.07279250514013
		ENSMUSG00000104237.2	0	0	0	0	0	0	0	0	0	0	0	0
		ENSMUSG00000026117.11	6.66408625571364	7.84577103340028	6.84537542016803	7.27811621228903	8.13018995580584	7.33424549838706	7.59935550205038	7.37076459741213	7.47696476397937	8.84539934684349	7.35047633974855	7.2331536412389
		ENSMUSG00000097291.2	-2.09841202042391	-2.09135199307594	-2.09536701395023	-2.09771727560357	-2.0488235925895	-2.09869839513285	-2.07142181987671	-2.07755000258381	-2.09267012656895	-2.06791446962218	-2.06831040054511	-2.07363345514775
		ENSMUSG00000026116.12	10.6878395961785	10.6208769878985	10.8072674714999	10.8115399953212	10.7811356176661	11.0427556741068	10.6877580519348	10.8876328658208	10.9177387127119	10.2962120123009	11.0769083339206	10.9754898127639
		ENSMUSG00000103016.2	-2.10543705553023	-2.02100127808937	-2.10110443889208	-2.1044485312056	-2.10927003571264	-2.10584452652886	-2.06703379006311	-2.0757533335478	-2.0972671468402	-2.06204332314623	-2.06260667725371	-2.07018063650027
		ENSMUSG00000102930.2	-0.892070341054258	-0.854453157570297	-0.876204771702456	-0.411827119133393	-0.159446952512581	0.303947915098335	-0.667688336706128	-0.753376233624218	-0.336120567291289	-0.618646478551684	1.3733885806391	-0.698612737002747
		ENSMUSG00000103159.2	-1.2414403805938	-1.56014476700765	-1.5754641018929	-1.58443153854209	-1.58993781253817	-1.24438436043694	-1.48410107828992	-1.50748319411629	-1.56517411281556	-1.47071876352961	-1.47222944020843	-1.49253958519233
		ENSMUSG00000080054.4	-0.901283488661944	-0.887400615298647	-0.895570808720966	-0.580589958783537	0.172210913682509	-0.590523082532622	-0.743532198694327	0.00496683508708673	-0.526610241492681	-0.712026908545211	-0.715583416364696	-0.763398538198923
		ENSMUSG00000119706.1	0	0	0	0	0	0	0	0	0	0	0	0
		ENSMUSG00000050122.21	1.89325356473789	2.40072504719839	1.57503795773755	2.1994871247399	2.17363957278076	2.45675555670042	1.31934712527916	0.656375004850257	1.64406087507514	0.752768825794376	0.748699662207799	0.694814669771354
		ENSMUSG00000103603.2	0	0	0	0	0	0	0	0	0	0	0	0
		ENSMUSG00000026114.15	-1.44807877975933	-1.40024769734113	-1.4289010529888	-1.44397014648595	-1.46387724574817	-1.44976859793901	-1.1619232426483	-1.25306056440012	-1.40960591514128	-1.10976250855769	1.14293871336494	0.014429683744152
		ENSMUSG00000102231.2	0	0	0	0	0	0	0	0	0	0	0	0
		ENSMUSG00000026113.18	9.71579881253698	9.37548870972237	9.61509138951738	9.65837567683127	9.42616999090496	9.84071858990098	10.5880070597972	10.6191292669722	10.6506907093148	10.4634428103935	11.0219708120119	10.8181507300748
		ENSMUSG00000086064.2	-1.23457972730042	-1.21567112437743	-1.22947761415362	-1.23344734566392	-1.23879537619405	-0.666745733081672	-0.632616009795943	-1.10423161141995	-0.0409944596200281	-1.0264327532812	-1.02962956386017	-1.07260877129423
		ENSMUSG00000102879.2	-1.53946414176228	-1.50441027816454	-1.52684228072952	-1.26941035777594	-1.54145578104734	-1.27749540546768	-1.3930599987207	-0.843093920840167	-1.5117747165627	-1.37346436214266	-1.37567643619079	-1.40541644956517
		ENSMUSG00000026112.8	10.7554577635515	10.8250661602117	10.7672179929737	10.7516310223525	10.8410835378118	10.7988580262664	10.6008225957417	10.702144031217	10.7448880953071	10.7722409813493	11.0277155110568	10.7422470306591
		ENSMUSG00000026111.16	9.04129940552457	9.23857786805143	9.12367529882317	9.19913703606265	9.23110719036848	9.00267794637733	9.23902046501797	9.25388331779178	9.07364655734908	8.77215770323877	9.25481234075815	9.34810288935044
		ENSMUSG00000026110.16	9.25156746882269	9.23036094694431	9.32020131275038	9.36732014603823	9.31711499626049	9.52255944253418	9.71499418083157	9.87734243231852	9.95058474261631	9.92419746093447	10.2954762799828	10.0792409125764
		ENSMUSG00000103948.2	0.0219289819504693	0.0643947680994806	0.749385886134943	0.0258506390159879	0.36600860262389	0.400370477977432	2.16375613199398	1.4300338255844	1.04636954685886	0.240957925887384	1.91910759441315	1.53513182620943
		ENSMUSG00000087233.2	-1.19705231619502	-1.18204713695492	-1.19175231995645	-0.857662961776901	-1.20143320576921	-1.19753166919052	-1.01737139220106	0.00782407581539513	-0.3193776653718	-0.988391437561232	-0.991662870225304	-1.03564532699036
		ENSMUSG00000026090.17	3.80085537458742	3.10424921253172	3.94878191984823	3.36135146591608	1.92611855540477	3.46130337160923	1.88332112941218	2.10768537806917	2.15674886402115	2.36596243130064	1.35649384919193	1.83334677363569
		ENSMUSG00000089767.2	-2.09993539878401	-2.09222826756235	-2.09661129488091	-2.09917697544767	-2.10287616771167	-2.04317367786747	-2.07047134615877	-2.07716122226633	-2.09366721776715	-2.06664252123789	-2.0670747421667	-2.07288569420705
		ENSMUSG00000104365.2	0	0	0	0	0	0	0	0	0	0	0	0
		ENSMUSG00000102650.2	0	0	0	0	0	0	0	0	0	0	0	0
		ENSMUSG00000060771.16	7.09440459227767	7.10097369832852	7.28764696577001	6.93858733290023	6.72332388744636	6.83726109401128	6.87725936396535	7.26030448360784	7.04075378776454	6.62701808503328	6.94811193275078	6.9195770381488
		ENSMUSG00000097268.2	0	0	0	0	0	0	0	0	0	0	0	0
		ENSMUSG00000037216.6	4.48430872736493	4.30616383224316	4.98239190040011	4.37183511678557	4.7335610236486	4.68708765721736	3.12747746685879	3.32266381948845	3.82451025457343	3.93844716104982	2.09032431219388	3.44978655072853
		ENSMUSG00000026088.16	7.37164218649325	7.1896861193476	7.15857066782153	6.90125326969306	6.89982320073229	6.93614166359346	7.72925470673235	7.34494537051166	7.80458257283598	8.92174670553253	7.87653299985157	7.57272891788498
		ENSMUSG00000026087.12	9.5645632774196	9.66728864861749	9.37300347429073	9.50281448235329	9.49948425467253	9.38385383143885	9.5723492279888	9.25607405692511	9.55098600842979	9.93879363797484	9.54950987154671	9.16054195964371
		ENSMUSG00000061584.7	0	0	0	0	0	0	0	0	0	0	0	0
		ENSMUSG00000087374.2	0	0	0	0	0	0	0	0	0	0	0	0
		ENSMUSG00000026085.12	0	0	0	0	0	0	0	0	0	0	0	0
		ENSMUSG00002076708.1	0	0	0	0	0	0	0	0	0	0	0	0
		ENSMUSG00000058407.13	9.28943598792414	9.34800255285966	9.33499333236186	9.32224161871075	9.31137778744381	9.34543394421517	10.0552270623643	10.0727625818738	9.98813850356935	10.2993882382054	10.1276439050261	10.1437427130799
		ENSMUSG00000026083.13	10.1027233247204	10.1215010587719	10.1972810628737	10.0310843536693	10.0770789556981	10.2252210545859	10.0887105616164	10.3264135885325	10.3443391895787	10.4883867602607	10.2083796250636	10.0546638501432
		ENSMUSG00000026082.12	6.65438693549988	6.94994069414607	6.55232389588369	6.73068471581599	6.97569958074088	7.03133423117166	6.46775041769863	6.43251148195991	6.82267750308252	6.00945825630193	6.03303287051494	6.23392126430346
		ENSMUSG00000103804.2	-1.53603747516213	-1.66704272599484	-1.67873305756915	-1.68557619459734	-1.54987020724692	-1.53755664885951	-1.60901305682825	-1.62685617397181	-1.67088066808154	-1.59880088391398	-1.59995369579578	-1.61545256248696
		ENSMUSG00000102716.2	0	0	0	0	0	0	0	0	0	0	0	0
		ENSMUSG00000037138.19	8.68375317997018	9.12000104726284	8.53555473229222	9.39377452460182	9.54447603382279	9.50525512206131	6.04202240741657	5.51693620762948	6.40050512607432	5.61706604997251	3.90593354316314	4.73570526218422
		ENSMUSG00000085391.2	-1.11104011693518	-0.794726434494148	-1.10802168154511	-0.652579563048442	-0.695048847336609	-0.505484687474052	-0.978125711186508	-1.0185728396149	-1.10513445642533	-0.954976557029583	-0.957589773647614	-0.992722909103081
		ENSMUSG00000085280.2	-1.2336107041048	-1.55626819841803	-1.5718272826452	-1.22632396654321	-1.58631617942319	-1.58473711351182	-1.47903441728023	-1.50278246589181	-1.56137625406268	-1.46544266776435	-1.46697698670586	-1.48760498778017
		ENSMUSG00000087131.8	-1.39993880471653	-1.52277707304348	-1.70689448724989	-1.7145808959192	-1.72566314203189	-1.71778959638229	-1.62858297369834	-1.64862487695624	-1.69807445714037	-1.61711236685571	-1.61840723837528	-1.63581601198431
		ENSMUSG00000102984.2	0	0	0	0	0	0	0	0	0	0	0	0
		ENSMUSG00000102541.2	0	0	0	0	0	0	0	0	0	0	0	0
		ENSMUSG00000103531.2	0	0	0	0	0	0	0	0	0	0	0	0
		ENSMUSG00000048814.12	-2.09841202042391	-2.09135199307594	-2.09536701395023	-2.09771727560357	-2.0488235925895	-2.09869839513285	-2.07142181987671	-2.07755000258381	-2.09267012656895	-2.06791446962218	-2.06831040054511	-2.07363345514775
		ENSMUSG00000026080.15	5.66296696314754	6.24097296725107	5.0636209954221	6.09024894949493	6.51070307115055	6.13223715038755	4.16262533339082	3.82503782508209	4.49414511867981	4.94318674262718	2.58683027846407	3.80941580062436
		ENSMUSG00000103647.2	0	0	0	0	0	0	0	0	0	0	0	0
		ENSMUSG00000102447.2	0	0	0	0	0	0	0	0	0	0	0	0
		ENSMUSG00000067604.9	0	0	0	0	0	0	0	0	0	0	0	0
		ENSMUSG00000026078.11	9.27645929646201	9.27141728248368	9.05631888995155	9.01743952658226	9.03530630453512	8.93121506101747	10.1291124861413	10.2254708397108	10.0699634381025	10.2775792156291	10.2157922504442	10.1781007062479
		ENSMUSG00000103046.2	1.40789045474635	0.300144392081683	0.25996806683744	0.989039127417715	0.206204760034235	1.56439716349396	2.20199830032437	3.04143277040463	2.58636025921907	0.563675321694157	0.558993612179663	2.7826832464341
		ENSMUSG00000104188.2	0	0	0	0	0	0	0	0	0	0	0	0
		ENSMUSG00000103182.2	0	0	0	0	0	0	0	0	0	0	0	0
		ENSMUSG00000098833.3	0	0	0	0	0	0	0	0	0	0	0	0
		ENSMUSG00000026077.16	0.875551412463595	-0.118578541488796	-0.139615006639887	0.8919246694114	0.185608719533562	-0.155964189095562	1.05270925277858	-0.036233679876203	1.42681232195004	1.13502578911829	0.0366424934306743	1.00174175279105
		ENSMUSG00000092553.2	0	0	0	0	0	0	0	0	0	0	0	0
		ENSMUSG00000092563.2	0	0	0	0	0	0	0	0	0	0	0	0
		ENSMUSG00000073702.12	12.7459606983212	12.8389319496574	12.4059229841862	12.8004259548183	12.7198769610161	12.4951463512693	12.3827764830974	12.1485423349523	12.3167245451394	12.3813430761873	12.3022374179306	12.0573670894128
		ENSMUSG00000003134.11	8.45997826106803	8.49594763276431	8.7166735827507	8.87535406529589	8.5555700221775	8.80392065674687	11.4448705667635	10.9519426158648	11.0514619470139	11.805194866981	11.9630032932302	11.7606788747877
		ENSMUSG00000102607.2	-0.922241830903148	-0.891886402948099	-0.909542996074336	-0.919398889981256	-0.932953811838706	-0.923404193362087	1.18264563570634	-0.158305105313631	0.389004913478625	-0.646193058032287	-0.651031614080489	-0.0908238601978397
		ENSMUSG00000065629.4	0	0	0	0	0	0	0	0	0	0	0	0
		ENSMUSG00002076218.1	0	0	0	0	0	0	0	0	0	0	0	0
		ENSMUSG00000003135.16	9.04882474663765	9.03698523485305	9.00963417717226	9.14100138465437	9.05601068201179	9.09014258406021	9.09426936909556	9.34047211146662	8.93298546510129	9.09334510699379	9.22583344472297	9.22097290702925
		ENSMUSG00000085894.2	4.06403135751215	4.04712226744206	3.62132806384523	3.13817063953041	3.91108734460338	3.63950310989333	8.46227517342724	8.50080078821262	8.36412889105025	10.0289167999793	8.06247725774816	8.72764584666412
		ENSMUSG00000077704.3	0.719053413778715	1.70066908409584	0.773211295547213	0.731329462025919	0.671937308805212	1.4976375972905	3.76609996218654	4.32888347420331	4.49805485257082	5.44625699043609	4.47341147189483	4.04145834016758
		ENSMUSG00000048234.14	9.7987334760594	9.59978386452834	9.70209006568287	9.84651548784118	9.67566494371024	9.83142627180297	13.1440788285218	12.9452372577091	12.9460208885912	13.7675044462679	13.6842527405927	13.365293103232
		ENSMUSG00000064936.3	-0.454145538714178	-0.374630346532822	-0.42019760486653	-0.446452964387996	-0.483645384298798	-0.457306740893514	-0.132459979082875	1.36985364677767	2.28172949021548	3.23451886046583	-0.0773357076769255	2.17400291297892
		ENSMUSG00000102471.2	0.87210632184831	1.01387529491358	0.93274576012105	0.885867713161322	1.25597740351405	0.866447179492244	5.43509829611292	4.77736198406389	4.83235565831454	6.53395592481865	4.98665259933502	5.68335782270721
		ENSMUSG00000050967.6	1.53380115580394	0.883672083402194	0.811522054288822	1.8052782471287	0.711193655699784	1.52607787234597	5.14549639414974	4.34189869602216	4.88467868157787	2.73805481605668	4.00569202760521	4.90724864643068
		ENSMUSG00000097083.2	-2.12557679025729	-2.10696508118113	-2.11754951616473	-2.12374529756739	-2.13267836075967	-2.12633173390082	-2.05442497515331	-2.07058014681038	-2.11043995682767	-2.04517886613019	-2.04622262287342	-1.92242826803298
		ENSMUSG00000057173.9	-1.5104345148413	-1.18898992198215	-1.49746972845159	-1.50989771009115	-1.51242005588473	-1.5106527959705	-1.36626258192046	-1.39984181973957	-0.637256043536164	-1.34704413594048	-1.34921363043117	-1.37838118710652
		ENSMUSG00000091937.4	0	0	0	0	0	0	0	0	0	0	0	0
		ENSMUSG00000101634.7	-0.990972571607803	-0.967184724731857	-0.981069855780255	-0.988761823212194	-0.999269691340379	-0.991875412430333	0.562672023242231	0.1144196116021	0.400442061728116	-0.737294839102942	-0.741656364592182	-0.800294467820456
		ENSMUSG00000026074.16	11.1136729143831	11.1416769677982	11.0708590335763	11.1413251309741	11.1659420090301	11.2173887253154	13.0546926672117	13.0288398489979	12.9673099103767	13.1173974490213	13.3055207457627	13.3586720589645
		ENSMUSG00000102985.2	0	0	0	0	0	0	0	0	0	0	0	0
		ENSMUSG00000026073.14	6.7614505484233	6.73269640751403	6.62121278493821	6.64171629754037	6.7828751818046	6.58360153595015	14.5959248619528	14.8904065800094	14.2537437330822	15.042808866736	15.6992391844984	14.7141003689511
		ENSMUSG00000097899.3	0.7942221178624	0.934916366044814	0.854429265357727	0.807889028255488	0.741652340120946	0.788601208086921	5.6444932937859	5.64184604909356	4.81351829993748	3.91015611503079	5.78221374549748	5.5469558074159
		ENSMUSG00000102975.2	1.34550434447859	1.49149188808865	1.40777871353177	1.35961447752967	1.29137294914704	1.33970559493291	6.32089068352943	7.15683083296283	6.86028733256602	5.63203234218927	7.58787632543579	7.52869986019784
		ENSMUSG00000026072.13	5.68332531001566	5.89015529220481	5.96104612400935	5.57773424392186	5.4755820988054	6.12732854733275	7.75803528800838	7.61787394661626	7.83667781713757	7.53245390980588	8.09756705209083	8.19393507126914
		ENSMUSG00000103560.2	-1.5203821821842	-1.47403730041815	-1.50252027844147	-1.51919328042999	-1.52393429304247	-1.52077095736479	-0.961754570557056	-1.37612453628224	-0.316291392024166	-1.30776905764795	-1.31057783302662	-1.34834013912934
		ENSMUSG00000070942.9	4.87894368548467	5.12375478400658	4.94758614846503	5.0935037795589	5.27338724119226	5.14271541177878	8.19917675067624	7.84331673005098	8.2171804607976	6.95938033997096	8.27618680024736	8.47313512956391
		ENSMUSG00000103230.2	-1.95663080359136	-1.91779243051207	-1.9398797215311	-1.9528088979248	-1.97145015432865	-1.95820619802511	-1.80815326566253	-1.84186540791714	-1.92504369992597	-1.78885875432548	-1.21580991868187	-1.82031983549834
		ENSMUSG00000026069.16	9.1403540785491	9.33938613377999	8.95748084479697	9.58955850565601	9.4401232398349	9.73262938751539	9.12430758506802	8.55916798206213	9.3279331750906	10.0424086360118	8.9033930016147	9.03841401195815
		ENSMUSG00000026070.17	7.11653067895567	8.10607762480639	7.23080076115511	7.48337086896288	7.36709083442596	7.3292499841531	9.00722708285325	8.84322806482725	9.01499570540406	8.80366808307644	9.15084693299363	9.25704094635857
		ENSMUSG00000026068.12	7.83356449568202	8.55868296541109	7.94437640334481	7.91489134026014	8.19408031630258	8.09767244255514	12.3037233765332	12.3553569599422	12.2628248130556	12.0850957245202	13.0052047170001	12.7453969877396
		ENSMUSG00000104441.2	0	0	0	0	0	0	0	0	0	0	0	0
		ENSMUSG00000026065.9	2.48218090045447	3.3897512839919	3.25494290283215	3.53156265331913	3.76627021445463	3.43543339545701	4.2734481937634	4.6084821639629	4.57493015714404	5.03935697109143	2.88343016723975	4.19083635229684
		ENSMUSG00000102676.2	0	0	0	0	0	0	0	0	0	0	0	0
		ENSMUSG00000026062.13	-1.67081458395941	-1.63440898644734	-1.65878563078283	-1.66807221313495	-1.68094701151257	-1.6719445095485	-1.41751022062949	-1.4842028305024	-1.64812176018202	0.0472180607928052	-1.38364884841662	-0.872594630789152
		ENSMUSG00000103679.2	0	0	0	0	0	0	0	0	0	0	0	0
		ENSMUSG00000103270.3	-0.23649023368492	0.0864677984030467	0.432379580940195	-0.464004005481395	-0.79460095128751	-0.47417026894861	-0.635090602247646	-0.693842402234575	-0.776868967372477	-0.601465113177335	-0.605260961882315	-0.656293878863006
		ENSMUSG00000041945.13	4.46601228418834	4.25026863774824	4.45445568164372	4.04708828912361	4.08761792834545	4.17880862805496	2.74929470029791	3.72972835017923	2.88722531858938	1.95940695284514	3.11168530807037	4.06132771860613
		ENSMUSG00000079588.4	0	0	0	0	0	0	0	0	0	0	0	0
		ENSMUSG00000094136.3	0	0	0	0	0	0	0	0	0	0	0	0
		ENSMUSG00000104072.2	0	0	0	0	0	0	0	0	0	0	0	0
		ENSMUSG00000100185.2	0	0	0	0	0	0	0	0	0	0	0	0
		ENSMUSG00000100832.3	0	0	0	0	0	0	0	0	0	0	0	0
		ENSMUSG00000100178.2	0	0	0	0	0	0	0	0	0	0	0	0
		ENSMUSG00000101877.2	0	0	0	0	0	0	0	0	0	0	0	0
		ENSMUSG00000053640.3	0	0	0	0	0	0	0	0	0	0	0	0
		ENSMUSG00000101919.2	0	0	0	0	0	0	0	0	0	0	0	0
		ENSMUSG00000101299.4	0	0	0	0	0	0	0	0	0	0	0	0
		ENSMUSG00000100180.2	0	0	0	0	0	0	0	0	0	0	0	0
		ENSMUSG00000103106.2	0	0	0	0	0	0	0	0	0	0	0	0
		ENSMUSG00000060424.16	0	0	0	0	0	0	0	0	0	0	0	0
		ENSMUSG00000104199.2	0	0	0	0	0	0	0	0	0	0	0	0
		ENSMUSG00000121019.1	0	0	0	0	0	0	0	0	0	0	0	0
		ENSMUSG00000045515.5	0	0	0	0	0	0	0	0	0	0	0	0
		ENSMUSG00000093436.7	0	0	0	0	0	0	0	0	0	0	0	0
		ENSMUSG00000097063.5	0	0	0	0	0	0	0	0	0	0	0	0
		ENSMUSG00000099784.2	0	0	0	0	0	0	0	0	0	0	0	0
		ENSMUSG00000060679.15	8.5259455686309	8.60472870977305	8.73389455461274	8.52729517622216	8.78042485012634	8.41595631037155	8.21594335718273	8.12177155628511	8.10225329285146	8.37868065409406	8.1153420621731	8.10048150204992
		ENSMUSG00000077448.3	0	0	0	0	0	0	0	0	0	0	0	0
		ENSMUSG00000041907.10	-1.69687023731912	-1.50824763021096	-1.68719152681681	-1.69466195498961	-1.54780522425072	-1.53440642662159	-1.61108048949631	-1.63055923505563	-1.67861933084729	-1.59993219538356	-1.60119068229157	-1.61811028654604
		ENSMUSG00002075628.1	0	0	0	0	0	0	0	0	0	0	0	0
		ENSMUSG00000070939.10	9.47635453833134	9.36488265764573	9.443280310546	9.53784772830481	9.51543807598374	9.61504821949548	8.76855620983763	9.08997004888027	8.9156842070208	8.16718054477477	8.70761952725719	8.80714495238104
		ENSMUSG00000100269.2	0	0	0	0	0	0	0	0	0	0	0	0
		ENSMUSG00000041878.4	-0.549734527962322	0.121367770240458	0.417387698696175	0.366732254383662	0.145361163050697	-0.550430527128096	0.125276755436223	-0.474733237402038	-0.165361648308478	-0.371754305676535	-0.375985783441469	-0.432875472748669
		ENSMUSG00000010290.8	7.52547373357735	7.61392666798001	7.61860194702775	7.61819303558259	7.51545269679753	7.76088571950441	7.41183917743196	6.98879224743554	7.61039164873287	7.06291388862621	7.26621370903864	7.52950182884879
		ENSMUSG00000008136.15	0.987724746614053	1.13643917797415	1.05062905592073	0.714490821450986	0.661328935454429	2.37878024710188	2.65622511692228	2.15052876958622	2.08281713546531	0.59303117256036	0.588900666502036	1.14934692224634
		ENSMUSG00000094497.2	0.809354812145719	0.0739094784284787	0.870741444496469	0.627484306035891	1.04543869512555	0.803696460644099	0.765324264877728	1.01160451793588	0.71536039129203	1.2235284941366	0.201074785851339	0.168411496600985
		ENSMUSG00000120601.1	0	0	0	0	0	0	0	0	0	0	0	0
		ENSMUSG00000099576.2	0	0	0	0	0	0	0	0	0	0	0	0
		ENSMUSG00000099694.2	0	0	0	0	0	0	0	0	0	0	0	0
		ENSMUSG00000101923.2	0	0	0	0	0	0	0	0	0	0	0	0
		ENSMUSG00000066877.12	7.68688031730137	7.88776672748496	7.99968966588511	7.89871509820721	7.77984227626704	7.90064935178822	5.89820922599026	6.27626761190922	6.21052313159022	5.84747190443653	5.88089701144068	5.64202245449492
		ENSMUSG00000103422.2	0	0	0	0	0	0	0	0	0	0	0	0
		ENSMUSG00000103945.2	-0.235777325132666	1.05548390358928	-0.22372676996664	0.381808501909998	0.677473107709925	0.365108247125596	-0.0995166667269661	0.410326277796236	0.690287113357046	-0.0537055500772473	-0.058876986169818	1.13674132746882
		ENSMUSG00000026051.9	-0.0949024256770901	-0.444319439147477	0.229772134975841	0.400643869062569	-0.128360031749451	-0.0985258082118001	1.25886151836101	0.86676978376854	-0.450060931721492	-0.258769148427599	-0.263802672607431	-0.331475396563094
		ENSMUSG00000100764.2	0.732506334866729	-0.0663088119764268	-0.495312922595276	0.482307329814228	0.248510938936667	0.933918579475536	-0.349865572653545	-0.42216696420279	-0.485996407502665	-0.308485229381539	-0.313156492960553	-0.375958839668942
		ENSMUSG00000100635.2	-0.614917962657485	-0.745298448778545	-1.05057436305481	-0.60611733685911	-0.6479513255087	-0.809068529669381	-0.926177062727031	-0.96669979283923	-1.04775286617022	-0.902984639366554	-0.905602740474144	-0.940801544972166
		ENSMUSG00000100480.2	2.08045803844056	1.66684980565787	2.07685890839891	2.41297755675535	1.80572797000556	2.50681657329489	1.70142285928532	0.641940698584948	1.21691345562995	0.73792987524337	0.733878651025117	0.680223988860544
		ENSMUSG00000057363.13	9.3532385788773	9.36959301836985	9.4727233868445	9.38587540014464	9.26173916391305	9.34786956069261	7.22435998856665	8.02029795956524	7.97219672296178	7.9553958417172	7.79307082775609	7.94218130926931
		ENSMUSG00000090243.2	-2.09841202042391	-2.09135199307594	-2.09536701395023	-2.09771727560357	-2.0488235925895	-2.09869839513285	-2.07142181987671	-2.07755000258381	-2.09267012656895	-2.06791446962218	-2.06831040054511	-2.07363345514775
		ENSMUSG00000100701.2	0.47085273948556	0.947228454822018	0.883223145718801	1.78170485301392	1.05153139117956	1.47870558455106	1.30589080372253	1.82283764037733	2.15236885894359	2.08511305816956	2.31061124849607	1.92765973305607
		ENSMUSG00000101395.2	0	0	0	0	0	0	0	0	0	0	0	0
		ENSMUSG00000088848.3	0	0	0	0	0	0	0	0	0	0	0	0
		ENSMUSG00002075225.1	0	0	0	0	0	0	0	0	0	0	0	0
		ENSMUSG00000120105.1	-0.37308149117161	-0.0328807575238652	0.393200354571082	0.206779795571258	-0.399725679411476	-0.375979616421241	-0.539030815677536	-0.59899736912689	-0.669067380570857	-0.504710085282142	-0.508584417035442	-0.560672491689834
		ENSMUSG00000041763.15	10.2496962987172	10.3210933650377	10.4012719068725	10.2013321208861	10.1443318649071	10.4354767221542	10.007692009397	10.2637003118739	10.3256811348946	10.0019463761673	10.0184330735013	9.98613036947449
		ENSMUSG00000047343.5	-0.433776326846592	-0.726159551009775	-1.03969830164871	-0.58451416578815	-1.0454700751323	-0.791377645080013	-0.912233031961202	-0.954261610580027	-0.738589347746637	-0.888178764495312	-0.890894155781331	-0.927400968575971
		ENSMUSG00000090106.2	0	0	0	0	0	0	0	0	0	0	0	0
		ENSMUSG00000091844.3	-0.162635158075423	-0.778634123534019	-0.791627356136095	-0.798784817674235	0.156612449134047	0.210014085656313	-0.615103353334476	-0.682538393858497	-0.783005256078158	-0.576508174657382	0.748459937684238	-0.639440374806447
		ENSMUSG00000026049.12	5.75435790153033	6.3563484050098	5.45900984592148	5.67263834015653	5.53538361837976	5.58035964207737	5.2345270371002	5.18171224952372	5.56740840056101	5.56101379687041	2.73251779092498	3.54854357286454
		ENSMUSG00000101104.7	0	0	0	0	0	0	0	0	0	0	0	0
		ENSMUSG00000026047.14	6.94549412716981	6.85999524176418	6.96085659791028	6.49422745276952	6.5427194851866	6.73175138264354	4.45534678555607	5.39932383752322	5.1837564693029	3.44335352947542	5.37017841649355	4.98544152949595
		ENSMUSG00000041684.12	6.86129325104857	6.86023995883795	6.85578906577088	6.7823486856883	6.59909062940028	6.83404192088658	4.10711839306488	4.0474470432944	5.36757444877243	2.92105809978969	4.96707989869566	4.69178322985852
		ENSMUSG00000026048.17	7.43924376305102	7.53393884424743	7.43095754532566	7.48428116704032	7.59381299921304	7.56389816900254	7.61272021663424	7.55899584746258	7.61539481417593	6.99292451981909	8.10971754846047	7.65726566312168
		ENSMUSG00000046828.4	0	0	0	0	0	0	0	0	0	0	0	0
		ENSMUSG00000089703.2	0	0	0	0	0	0	0	0	0	0	0	0
		ENSMUSG00000100966.2	0	0	0	0	0	0	0	0	0	0	0	0
		ENSMUSG00000100769.2	0	0	0	0	0	0	0	0	0	0	0	0
		ENSMUSG00000101567.2	-0.42099403498271	0.107109922003119	0.0459577002370783	-0.417288914735939	0.245503894449856	-0.422509172590577	1.81705866959968	0.337167404035256	1.29141635288542	-0.174143567301906	-0.179754057277493	0.407306894684938
		ENSMUSG00000056870.10	-0.0274542893947231	-0.0986572498376894	0.18630841334387	-0.73056618815914	-0.457585792187673	-0.0325485349090934	-0.590641064330614	-0.647777012996943	-0.720529489900376	-0.557940377409891	-0.561631828851399	-0.611261187025114
		ENSMUSG00000102319.2	0	0	0	0	0	0	0	0	0	0	0	0
		ENSMUSG00000089877.2	0	0	0	0	0	0	0	0	0	0	0	0
		ENSMUSG00000101701.2	0	0	0	0	0	0	0	0	0	0	0	0
		ENSMUSG00000103071.2	0	0	0	0	0	0	0	0	0	0	0	0
		ENSMUSG00000100434.2	0	0	0	0	0	0	0	0	0	0	0	0
		ENSMUSG00000100013.2	0	0	0	0	0	0	0	0	0	0	0	0
		ENSMUSG00000101251.2	0	0	0	0	0	0	0	0	0	0	0	0
		ENSMUSG00000101937.2	0	0	0	0	0	0	0	0	0	0	0	0
		ENSMUSG00000026043.19	6.18676326416252	5.74818313042455	7.52717336254354	5.73041319750399	4.43265907309006	6.57479839019893	5.99918099953692	6.1078781237048	4.44492137389056	7.45066244053166	3.73544403237083	5.99685748398319
		ENSMUSG00002074901.1	0	0	0	0	0	0	0	0	0	0	0	0
		ENSMUSG00000026042.17	1.99979635798222	3.13526866733969	3.23553421272314	3.22119703357051	2.10765299016138	3.42316742544848	3.19462724186	3.80661909686877	1.20291755623	5.12740700284829	3.61458912001558	3.12059016719804
		ENSMUSG00000104476.2	0	0	0	0	0	0	0	0	0	0	0	0
		ENSMUSG00000100218.2	0	0	0	0	0	0	0	0	0	0	0	0
		ENSMUSG00000100361.2	0	0	0	0	0	0	0	0	0	0	0	0
		ENSMUSG00000100894.2	0	0	0	0	0	0	0	0	0	0	0	0
		ENSMUSG00000119267.1	0	0	0	0	0	0	0	0	0	0	0	0
		ENSMUSG00000065255.3	0	0	0	0	0	0	0	0	0	0	0	0
		ENSMUSG00000100843.2	0	0	0	0	0	0	0	0	0	0	0	0
		ENSMUSG00000087764.3	0	0	0	0	0	0	0	0	0	0	0	0
		ENSMUSG00000025995.17	8.2664678653308	8.22096720270793	7.96440779567351	8.01966382600125	8.21707955938792	8.00734184591141	7.60954368376572	7.98714448828187	8.02150962564855	8.38591871300578	6.98976861694453	7.51078228313838
		ENSMUSG00000099850.2	0	0	0	0	0	0	0	0	0	0	0	0
		ENSMUSG00000084817.4	5.5794079470288	4.90795806794313	5.25806949354583	4.87806886541801	4.56047773662488	4.44738874287464	7.01270888152232	6.25957053466918	6.85011248865095	7.3303168524059	6.27645768675718	6.99229081710161
		ENSMUSG00000121041.1	-2.10434717861935	-2.09476508545305	-2.10021439920014	-2.10340424890149	-2.10800336676964	-2.10473585546241	-2.06771522190394	-2.0760325859516	-2.02559492196708	-2.06295493483289	-2.06349230484634	-2.07071692347994
		ENSMUSG00000098549.3	-1.45715230708849	-1.42036448717563	-1.44696416215364	-1.45635731026093	-1.46010376224834	-1.45747593393389	-1.28832628713813	-0.63618126004225	-0.641839074748093	-1.26508995046006	-1.2677130087687	-1.30297845987181
		ENSMUSG00000099381.2	-1.59389978650183	-1.53692912822142	-1.56932820699891	-1.5882935660439	-1.60341670423783	-1.59621067778861	-0.110432723436373	-1.42555442028312	-1.54756576305252	-1.34780080423455	-1.35099575578377	-0.972059793600183
		ENSMUSG00000025993.11	4.07894655830961	3.38784120285984	3.2986638577948	3.24823645173141	3.17791586467564	3.82937846398673	9.51561338859744	8.96450583767015	9.35203215746271	9.31788540041947	9.10873993463782	9.75262424251751
		ENSMUSG00000099946.2	0	0	0	0	0	0	0	0	0	0	0	0
		ENSMUSG00000070896.3	0	0	0	0	0	0	0	0	0	0	0	0
		ENSMUSG00000090682.5	0	0	0	0	0	0	0	0	0	0	0	0
		ENSMUSG00000044457.9	0	0	0	0	0	0	0	0	0	0	0	0
		ENSMUSG00000099432.2	0	0	0	0	0	0	0	0	0	0	0	0
		ENSMUSG00000041144.13	-1.88956345373938	-1.75309639730595	-1.88256097851877	-1.88796577786212	-1.7755270008973	-1.89022201779186	-1.82749520785393	-1.8415879357101	-1.87635905835095	-1.81942949979726	-1.82034000573571	-1.83258121384976
		ENSMUSG00000119743.1	0	0	0	0	0	0	0	0	0	0	0	0
		ENSMUSG00000101262.2	-0.420920885722197	-0.808184264168728	-0.82495698901282	-0.834309291654347	-0.455476445588777	-0.424655350659528	-0.636268121502655	-0.113507829215717	1.18701860576304	-0.592397960281119	-0.597350289578452	-0.049068508130543
		ENSMUSG00000101337.7	0.14736609118808	1.21959083615384	0.664334326533943	0.6159507164146	0.115138128885205	1.13631040310783	-0.0694733410725214	0.44305234067506	-0.178854277454249	0.603775381255609	-0.0284396109081522	-0.0826437634356362
		ENSMUSG00000025986.7	9.29198057063386	8.98409966242975	8.91101544032234	9.07632620067302	8.87520288478323	9.49250272780351	8.31399686230577	8.69269320457553	8.78535999074505	8.37385546031939	7.84344050378065	8.33194241330173
		ENSMUSG00000100213.2	1.31137135826792	1.10260323924848	1.00791683802727	1.09599595668186	1.01496431179782	0.932156323705526	0.128293636406296	0.625014030126894	0.0102433320180624	0.150601252410836	0.148054794762773	0.114548217223467
		ENSMUSG00000103129.2	0	0	0	0	0	0	0	0	0	0	0	0
		ENSMUSG00000100160.2	-0.805985622415953	0.00828265828763952	-0.800845646011528	-0.286380507511965	-0.333730469384231	-0.517619925056314	-0.665689384781954	-0.719445673555941	-0.457211518225097	-0.634922982713723	-0.638396080374947	-0.226470708818799
		ENSMUSG00000101921.2	0	0	0	0	0	0	0	0	0	0	0	0
		ENSMUSG00000101447.2	0	0	0	0	0	0	0	0	0	0	0	0
		ENSMUSG00000081185.2	0	0	0	0	0	0	0	0	0	0	0	0
		ENSMUSG00000103246.2	0	0	0	0	0	0	0	0	0	0	0	0
		ENSMUSG00000098876.3	0	0	0	0	0	0	0	0	0	0	0	0
		ENSMUSG00000100530.2	0	0	0	0	0	0	0	0	0	0	0	0
		ENSMUSG00000104067.2	0	0	0	0	0	0	0	0	0	0	0	0
		ENSMUSG00000100033.2	1.3303089316557	1.48127100672544	2.31843359520264	1.73899115072707	1.65331146686707	1.995534839995	0.974261871783431	2.63502874860777	2.82834824337584	1.63943642323061	3.21365786786151	1.90094227378857
		ENSMUSG00002075213.1	0	0	0	0	0	0	0	0	0	0	0	0
		ENSMUSG00002076633.1	0	0	0	0	0	0	0	0	0	0	0	0
		ENSMUSG00000101996.2	0	0	0	0	0	0	0	0	0	0	0	0
		ENSMUSG00000096973.2	0	0	0	0	0	0	0	0	0	0	0	0
		ENSMUSG00000064943.3	0	0	0	0	0	0	0	0	0	0	0	0
		ENSMUSG00000100866.2	0	0	0	0	0	0	0	0	0	0	0	0
		ENSMUSG00000101721.2	0	0	0	0	0	0	0	0	0	0	0	0
		ENSMUSG00000099376.2	0	0	0	0	0	0	0	0	0	0	0	0
		ENSMUSG00000097883.2	0	0	0	0	0	0	0	0	0	0	0	0
		ENSMUSG00002076043.1	0	0	0	0	0	0	0	0	0	0	0	0
		ENSMUSG00000099698.2	0	0	0	0	0	0	0	0	0	0	0	0
		ENSMUSG00000099454.2	0	0	0	0	0	0	0	0	0	0	0	0
		ENSMUSG00000051616.15	0	0	0	0	0	0	0	0	0	0	0	0
		ENSMUSG00000099627.2	0	0	0	0	0	0	0	0	0	0	0	0
		ENSMUSG00000099577.2	0	0	0	0	0	0	0	0	0	0	0	0
		ENSMUSG00000099882.2	0	0	0	0	0	0	0	0	0	0	0	0
		ENSMUSG00000101760.2	0	0	0	0	0	0	0	0	0	0	0	0
		ENSMUSG00000099608.2	0	0	0	0	0	0	0	0	0	0	0	0
		ENSMUSG00000099864.2	0	0	0	0	0	0	0	0	0	0	0	0
		ENSMUSG00002075839.1	0	0	0	0	0	0	0	0	0	0	0	0
		ENSMUSG00000100451.2	0	0	0	0	0	0	0	0	0	0	0	0
		ENSMUSG00000099941.2	0	0	0	0	0	0	0	0	0	0	0	0
		ENSMUSG00002075589.1	0	0	0	0	0	0	0	0	0	0	0	0
		ENSMUSG00000100816.2	0	0	0	0	0	0	0	0	0	0	0	0
		ENSMUSG00000026109.15	-0.0679157938418256	-0.470360212438598	1.48729582935251	0.68272364555049	-0.526861326969977	-0.513648567661576	-0.295113497966951	-0.379140955153459	-0.478439408619101	1.51996788770306	0.916021737024418	-0.326737920892989
		ENSMUSG00000100671.2	0	0	0	0	0	0	0	0	0	0	0	0
		ENSMUSG00002075527.1	0	0	0	0	0	0	0	0	0	0	0	0
		ENSMUSG00000101242.2	0	0	0	0	0	0	0	0	0	0	0	0
		ENSMUSG00000099924.2	0	0	0	0	0	0	0	0	0	0	0	0
		ENSMUSG00000099625.2	0	0	0	0	0	0	0	0	0	0	0	0
		ENSMUSG00000101799.2	0	0	0	0	0	0	0	0	0	0	0	0
		ENSMUSG00000045954.8	2.99355284237059	3.4581515945633	4.11924505677149	2.46334939934995	0.905542860638212	1.85178479869159	1.52845951816775	0.798492666785561	1.06831518381555	2.04956315590483	0.927560040748971	1.47802875832693
		ENSMUSG00000099741.2	0	0	0	0	0	0	0	0	0	0	0	0
		ENSMUSG00000101702.2	0	0	0	0	0	0	0	0	0	0	0	0
		ENSMUSG00000026107.12	9.30727864410157	9.31496454425216	9.26217668467409	9.21842616456698	9.28341331627629	9.33030682209471	11.6985688993838	11.8043609964778	11.8525937313535	11.979167222621	12.2366518698559	11.6721379698677
		ENSMUSG00000120049.1	0.438753388250944	0.0541288789379318	0.815619664474549	0.764461890154494	0.394126745035274	0.433947051173511	0.249474573500287	2.282933307129	2.10841942192878	0.285454471273943	2.73550990003966	0.902617526850763
		ENSMUSG00000099413.2	3.14491908260303	3.62484103067854	2.69439748447011	3.73575809223369	3.36499303258976	3.80429104285839	2.36491930942782	2.87238813393171	3.76551083365352	1.47681469983439	1.47063348178232	1.38839468762246
		ENSMUSG00000103424.2	0	0	0	0	0	0	0	0	0	0	0	0
		ENSMUSG00000101741.3	-1.88530025919236	-1.8717972160493	-1.87947636478538	-1.8839714868208	-1.69211903419769	-1.88584798087377	-1.83367866844408	-1.84539946092886	-1.87431828467228	-1.82697049304043	-1.82772775247733	-1.83790865297666
		ENSMUSG00000018417.15	7.02349782110605	6.81843535993275	7.07511620911537	7.11055511648944	6.59729585158896	7.28694207919132	5.14461446938997	4.85575895180559	4.49533509690094	4.69950342321043	3.95891226962742	4.85601081435064
		ENSMUSG00000101724.2	0	0	0	0	0	0	0	0	0	0	0	0
		ENSMUSG00000100313.2	0	0	0	0	0	0	0	0	0	0	0	0
		ENSMUSG00000100696.2	0	0	0	0	0	0	0	0	0	0	0	0
		ENSMUSG00002075355.1	0	0	0	0	0	0	0	0	0	0	0	0
		ENSMUSG00000072324.5	-1.25118053311613	-1.43316759400969	-1.45095667198182	-1.45680566095648	-1.11497067016201	-1.08961467123185	-1.34486434076661	-1.37201606012676	-1.43900775778938	-1.32932456423572	-1.33107878825599	-1.35466328167232
		ENSMUSG00000062939.12	7.39249102918444	7.81968296116018	7.60124496736425	7.59893299400587	7.82423032990258	7.83747306193248	8.11493890064822	8.43068651592143	7.95427328384787	8.19989882462275	8.78026532709475	8.48024308584216
		ENSMUSG00000101628.2	0	0	0	0	0	0	0	0	0	0	0	0
		ENSMUSG00000078291.2	-1.21260058951064	-0.48576653687979	-1.20654624603396	-1.21125486596015	-1.21762064797105	-0.862170351496163	-1.02027968063329	-1.07381085445512	-1.20084578128715	-0.98964211887915	-0.0797035988780141	-0.582900318608707
		ENSMUSG00000109599.2	2.71595592517502	2.22425725085273	2.11094621420746	2.73874508305183	2.3903335266732	2.70658702979463	2.12579858511741	1.09437307914117	0.918772367461413	3.10789778910383	3.09463657281822	2.34876878499594
		ENSMUSG00000026104.15	8.83014241690958	8.86380109946664	8.93807955771934	8.87343075741515	9.10069703282829	8.77469358298734	10.036726966443	9.56909423464894	9.74636053919062	10.8023933773095	10.7578780875815	9.86621670995812
		ENSMUSG00000099569.2	-1.27734525037873	-1.49282350065806	-1.5136504857883	-1.27177423416104	-1.52909893797578	-1.52750964991757	-1.38944037168829	-1.42122889137775	-1.22874673147231	-1.37124680959117	-1.37330060898665	-1.12971054570386
		ENSMUSG00000026103.15	10.5809889513484	10.684232110134	10.6183141738478	10.5728826154322	10.5401009997115	10.8139328373346	10.610275460748	10.6662048842862	10.808335967936	11.5637572893945	10.6389695166255	10.6320380346812
		ENSMUSG00000099648.2	0	0	0	0	0	0	0	0	0	0	0	0
		ENSMUSG00000065192.3	0	0	0	0	0	0	0	0	0	0	0	0
		ENSMUSG00000002881.15	10.0610644025794	10.1522392312284	10.1132060197184	10.1277627349207	10.0622356281275	10.2715589203563	12.2975294961136	12.1079756294961	12.1691674799702	12.6165750804248	12.6689349827403	12.31980189909
		ENSMUSG00000097833.2	0.458959183697371	0.958567794863855	0.0071282714662757	0.471902133148496	-0.0522963974779662	0.453646799273478	0.279706894536169	2.24445253310479	0.926737757765122	2.9990154109167	2.98432434335904	0.961043299704205
		ENSMUSG00000101501.2	-1.88530025919236	-1.8717972160493	-1.87947636478538	-1.8839714868208	-1.69211903419769	-1.88584798087377	-1.83367866844408	-1.84539946092886	-1.87431828467228	-1.82697049304043	-1.82772775247733	-1.83790865297666
		ENSMUSG00000100120.2	-1.51281009170363	-1.4888669070726	-1.50300335616082	-0.832329380156631	-1.51906905826494	-1.5134887736465	-1.30723693061687	-1.37188868345381	-1.49351045222067	-1.27023471436343	-1.27441174846852	-0.0310346106486139
		ENSMUSG00000099878.2	0	0	0	0	0	0	0	0	0	0	0	0
		ENSMUSG00000100007.2	-1.26625028917349	-1.48428051513823	-1.50545796918963	-1.51780286954348	-1.52014001810252	-1.51851408145044	-1.37915769252347	-1.41148113784576	-0.669389931094404	-1.36065797578898	-1.36274633577275	-1.3908230874983
		ENSMUSG00000043015.16	7.56401170633008	7.73478529806989	7.14654587959251	7.5431608781875	7.73884042893525	7.72651283736339	5.94630240601977	6.58347054641782	6.49856437397513	6.7378936311952	6.74487677728644	6.55829507142962
		ENSMUSG00000103630.2	-0.733805607548555	-0.988514952370039	-0.315892477629972	-0.727807556712086	-0.410164020881486	-0.997551122206857	-0.862846477249581	-0.907327545407131	-0.681560112490017	-0.837388573466204	-0.840262415714434	-0.87889950698656
		ENSMUSG00000041439.16	9.88156638270402	9.55289516183893	10.0806635787341	9.9187284758214	9.70202167099244	10.036632757387	9.2094596304458	9.29984996396311	9.28515261400405	7.61835696069185	9.897282864098	9.38447798821463
		ENSMUSG00000100302.2	-2.09993539878401	-2.09222826756235	-2.09661129488091	-2.09917697544767	-2.10287616771167	-2.04317367786747	-2.07047134615877	-2.07716122226633	-2.09366721776715	-2.06664252123789	-2.0670747421667	-2.07288569420705
		ENSMUSG00000100230.2	-2.04245380930964	-2.09233740096716	-2.09676627455987	-2.0993587920332	-2.10309667768656	-2.10044104154336	-2.07035290311682	-2.07711275503601	-2.0937914025282	-2.06648402885464	-2.06692077079547	-2.07279250514013
		ENSMUSG00000026102.10	7.40759799077469	7.6269851496434	7.3526764602342	7.48871858272041	7.56805896097958	7.5873033604754	9.15704644511784	8.99874658349115	8.92904439334295	8.7204866692828	9.55830678621601	9.0990090677716
		ENSMUSG00000041426.13	7.3325679617087	7.57044376777013	7.55450820627485	7.42459587316147	7.28942593849827	7.43244007657464	6.92875615379765	6.7043185792861	7.00053557841723	6.36747403641062	7.60953642086195	6.69486331413995
		ENSMUSG00000089802.2	0	0	0	0	0	0	0	0	0	0	0	0
		ENSMUSG00000043629.13	0.83553913179832	0.270885728777997	1.56428718369245	0.848249354958202	1.93089100225598	0.573104550142172	1.01003643912666	1.74481910753328	0.657552606358347	0.435628057997109	1.06753644766216	1.63247459623593
		ENSMUSG00000026100.7	0	0	0	0	0	0	0	0	0	0	0	0
		ENSMUSG00000089334.4	0	0	0	0	0	0	0	0	0	0	0	0
		ENSMUSG00000060715.10	-2.10543705553023	-2.02100127808937	-2.10110443889208	-2.1044485312056	-2.10927003571264	-2.10584452652886	-2.06703379006311	-2.0757533335478	-2.0972671468402	-2.06204332314623	-2.06260667725371	-2.07018063650027
		ENSMUSG00000026098.14	5.01426356762375	4.98792151452818	4.36652119360808	5.09499101052014	4.92379907855086	5.13790156673154	2.17587308094615	4.54666952777542	4.08815881511465	4.56377472833555	2.23438387066857	3.84529210932067
		ENSMUSG00000100763.2	0	0	0	0	0	0	0	0	0	0	0	0
		ENSMUSG00000026097.10	7.74914909358204	7.83127143428256	7.61781983364341	7.48023918904368	7.35155402224993	7.53114075297255	7.84467078981355	7.99136883407115	8.06777333258403	8.13887266094131	8.20582446357554	8.42544141152494
		ENSMUSG00000100679.3	-2.09993539878401	-2.09222826756235	-2.09661129488091	-2.09917697544767	-2.10287616771167	-2.04317367786747	-2.07047134615877	-2.07716122226633	-2.09366721776715	-2.06664252123789	-2.0670747421667	-2.07288569420705
		ENSMUSG00000026096.15	2.13895847571441	1.85988328927618	1.27341961421316	3.07561451254074	2.45309231696807	2.68125923627073	1.72749579522881	1.60240693340147	2.8023557510786	2.48775922993504	2.90054547240086	2.0496279168792
		ENSMUSG00000099913.2	0.0659401070468877	-0.798567212813051	-0.813198089978703	-0.821293328241791	-0.832341057383893	-0.824568200735052	0.705818039164825	-0.693697211458068	0.541184905306431	-0.583009599199982	0.0130318072540977	-0.648706105546305
		ENSMUSG00000101838.8	0	0	0	0	0	0	0	0	0	0	0	0
		ENSMUSG00000121346.1	0	0	0	0	0	0	0	0	0	0	0	0
		ENSMUSG00000026095.16	5.0569700346745	5.11000895570599	5.74161426559795	5.55889101807212	5.5840141678977	5.17963930584541	6.16190030377637	6.32172820972759	5.91995142257046	5.2849405424596	5.53949656179298	6.16698326993279
		ENSMUSG00000117809.2	0	0	0	0	0	0	0	0	0	0	0	0
		ENSMUSG00000100267.2	0	0	0	0	0	0	0	0	0	0	0	0
		ENSMUSG00000099450.2	0	0	0	0	0	0	0	0	0	0	0	0
		ENSMUSG00000100069.2	0	0	0	0	0	0	0	0	0	0	0	0
		ENSMUSG00000096141.3	-1.71893408432393	-1.47154316244725	-1.70623982062748	-1.71603777719703	-1.52445929894195	-1.72012794584857	-1.60641520269655	-1.41400433343075	-1.69499682332233	-1.59179348369801	-1.59344407182801	-1.61563524264511
		ENSMUSG00002076105.1	0	0	0	0	0	0	0	0	0	0	0	0
		ENSMUSG00000026094.15	10.7603394762741	11.1629948944536	10.8149140239813	11.0641326670559	11.1089582179267	11.111784504032	12.8701280399438	13.2366187141731	12.9670620256011	12.8788366715975	13.3874183213539	13.2293953993588
		ENSMUSG00000102405.2	-2.09993539878401	-2.09222826756235	-2.09661129488091	-2.09917697544767	-2.10287616771167	-2.04317367786747	-2.07047134615877	-2.07716122226633	-2.09366721776715	-2.06664252123789	-2.0670747421667	-2.07288569420705
		ENSMUSG00000042807.16	2.3783877812768	1.83459167934544	2.33064143661672	2.09677635370434	1.30979788069185	2.36944396291463	3.55473433693457	4.55117527712781	4.29116206300764	1.45624951893055	4.08736257595565	4.24918393389954
		ENSMUSG00000098443.3	0	0	0	0	0	0	0	0	0	0	0	0
		ENSMUSG00000087949.3	0	0	0	0	0	0	0	0	0	0	0	0
		ENSMUSG00000102868.2	0	0	0	0	0	0	0	0	0	0	0	0
		ENSMUSG00000119657.1	0	0	0	0	0	0	0	0	0	0	0	0
		ENSMUSG00000025983.12	-2.09841202042391	-2.09135199307594	-2.09536701395023	-2.09771727560357	-2.0488235925895	-2.09869839513285	-2.07142181987671	-2.07755000258381	-2.09267012656895	-2.06791446962218	-2.06831040054511	-2.07363345514775
		ENSMUSG00000041303.8	8.03545970266743	8.02388557883558	8.19114857291847	8.07990405645906	7.93883071133028	8.20962389449096	7.08770141305277	7.2895458184051	7.48367113938796	6.96150199975872	7.20915323115879	7.38850339943112
		ENSMUSG00000109809.2	0	0	0	0	0	0	0	0	0	0	0	0
		ENSMUSG00000073678.5	8.11651551444785	8.3538903371998	8.0393364937623	8.53138849211413	8.52433522381278	8.73085411950705	6.50489949756557	5.96937185184602	6.21051636692647	4.78019008807558	4.04119825105448	5.78901541106504
		ENSMUSG00000104136.2	-1.76649117967658	-1.74961536515908	-1.88418465808226	-1.88980256546058	-1.89790245123083	-1.89214776759359	-1.8269476767147	-1.84159607247821	-1.87773819987778	-1.81856394256947	-1.81951034921746	-1.83223422091273
		ENSMUSG00000101130.2	0	0	0	0	0	0	0	0	0	0	0	0
		ENSMUSG00000052331.15	10.8266203239592	11.0632976714385	10.8977970590864	11.1151924411575	11.095105592909	11.3264225146997	11.5224572506457	11.6182957311035	11.5342543846844	11.3206244320341	11.661309960695	12.0370415206727
		ENSMUSG00000101674.7	-0.706278496576147	-0.690479731694045	-0.699774823051241	-0.38666303969252	-0.420728936857839	-0.166608152106296	-0.0503364219299547	-0.139473097177475	0.131236468438936	-0.525713743033794	-0.529590444937842	-0.0831875679756606
		ENSMUSG00000102503.2	-0.514253931292203	0.183477341249772	-0.505489101535313	0.0760105439784385	0.718708027914546	0.0602710345473482	-0.36803223937278	0.446595104429178	-0.497239567975997	-0.32851730878812	-0.332977993293661	0.153503523274546
		ENSMUSG00002075552.1	-2.12893789295423	-2.10889617850872	-2.12029385416765	-2.12696568001291	-2.13658510297352	-2.12975084166647	-1.90390243116082	-2.06971565716096	-2.11263804150242	-2.0423627036058	-2.04348665597969	-2.05859752383697
		ENSMUSG00000102642.2	-0.523793048345199	1.08400839366638	-0.512393210723508	0.130017076862438	-0.533320047109253	0.112947852730954	-0.353254837872953	0.149220016598914	-0.0750212943260822	-0.309933348444485	-0.3148237403493	0.902289398093927
		ENSMUSG00000025982.14	11.7617693482287	11.8864690949214	11.7705873601311	11.757664432315	11.7712552772347	11.9117949833013	12.5745402898496	12.7367648778585	12.6598006571233	13.122996332714	12.8680798205815	12.7518454701716
		ENSMUSG00000103030.2	0.024019541323391	0.103910749769316	0.494057293372808	0.449723412531489	0.213052222688549	0.58362984847474	0.379059961903392	-0.213404430367657	0.0882609016205836	-0.130696039404314	-0.135279342559136	0.34521185983694
		ENSMUSG00000025981.14	7.65941908856889	7.62030790786286	7.64607529561337	7.27960107659364	7.38185910025959	7.17788172421567	9.79324114747591	10.1479784356808	9.53632135797856	10.4598055827183	10.4396867594723	9.60498237130897
		ENSMUSG00000101122.2	-0.0404220927941479	1.34848157310288	-0.0231751692614905	-0.036569360316885	0.776318018330547	0.613757356083978	0.140609624450505	1.73934494791837	1.15291661059012	0.167626188286762	1.27137791415843	1.43755647715285
		ENSMUSG00000025980.15	10.7313346281292	10.6666850055183	10.7307681424	10.4296644716031	10.4895076327758	10.4890808754442	10.5098672015571	10.6671370459034	10.7135207764777	11.4142706882664	10.1354243781175	10.292679963392
		ENSMUSG00000073676.5	9.4892750251297	9.50363056369735	9.1570777330357	9.41988424857053	9.51500263853542	9.26166164202492	9.42360244632062	9.53237369594336	9.45668228425679	9.7368945097871	8.56311091037667	8.93895122408185
		ENSMUSG00000100736.2	0	0	0	0	0	0	0	0	0	0	0	0
		ENSMUSG00000089670.2	-1.50592320291171	-1.0282995168279	-1.26473528882644	-1.50556027397792	-1.50726181286475	-1.5060706549134	-1.38598980061235	-1.41407035844944	-1.24378591104892	-1.3699184208274	-1.3717326554402	-1.39612395540362
		ENSMUSG00000025979.14	8.61702239373071	8.81737282756584	8.73269219177918	8.67313063654969	8.53256790025533	8.75575043580906	9.67882657839222	9.7039317526154	9.73186796887203	9.72942331693391	10.1182221700554	9.75748995198161
		ENSMUSG00000061863.7	-0.307736091721162	-0.276466728820575	0.102113735874409	-0.304836551376358	0.281574849691575	0.530220461155525	-0.153818874895096	1.01561428743049	1.1345182180803	0.95747498573843	-0.112522258874566	0.433048366730945
		ENSMUSG00000025978.15	5.83761886149504	6.00797968499266	5.80605231688197	5.87728716322953	6.28087089420131	5.66016878654409	5.22198015477066	5.32789442998066	5.59699319619519	5.35364044630438	5.33869763259187	5.66904355381601
		ENSMUSG00000097649.4	0.432506039765767	1.4905463959755	0.212851120721385	0.182476046364674	1.11390622057839	1.06683312158773	-0.0434480547041693	0.476059889897189	0.249015953153483	0.000737025461371721	-0.00460894802058848	-0.0567671190235217
		ENSMUSG00000046994.10	7.54700944851981	7.5193462035852	7.21209472505938	7.17414955016265	7.21515203107255	7.20342067516477	6.25344316882839	6.31997762412278	6.45678739231587	6.76423341384326	6.07000486629638	6.10981972050367
		ENSMUSG00000025977.16	-0.911133362574951	0.441644477798201	-0.90236612940715	-0.909179957927389	-0.310320452502443	-0.537431737702245	0.568776658775254	-0.781937504615718	-0.894159319202676	-0.679590113343727	-0.683795640660914	-0.740336441709291
		ENSMUSG00000100215.2	-0.701789300942855	0.191257426641671	-0.343188305604545	-0.700195866415903	0.286671542401981	0.205360527270803	-0.0226112448792312	-0.610739702428685	-0.687842066934678	-0.512832990368833	-0.516856047009421	-0.570943638877449
		ENSMUSG00000101945.2	0	0	0	0	0	0	0	0	0	0	0	0
		ENSMUSG00000101085.2	0	0	0	0	0	0	0	0	0	0	0	0
		ENSMUSG00000038349.11	4.6736479682535	4.85266807756508	4.14245713105312	4.62841960347976	4.74004445842572	4.79430215216571	3.60314843071836	3.68196589224215	3.7742420638577	2.21801880413523	4.59462746766072	4.14127137544029
		ENSMUSG00000102145.2	-1.89024328818043	-1.87377855624911	-1.63928635336143	-1.88862306963682	-1.89652564807197	-1.89091114434899	-1.82729928033462	-1.84159085181522	-1.87685258323829	-1.81911976786478	-1.82004312073412	-1.83245704815516
		ENSMUSG00000100309.2	0	0	0	0	0	0	0	0	0	0	0	0
		ENSMUSG00000102831.2	0	0	0	0	0	0	0	0	0	0	0	0
		ENSMUSG00000099950.2	0	0	0	0	0	0	0	0	0	0	0	0
		ENSMUSG00000102491.2	0	0	0	0	0	0	0	0	0	0	0	0
		ENSMUSG00000100372.2	0	0	0	0	0	0	0	0	0	0	0	0
		ENSMUSG00000100944.2	-1.33396244147451	-1.73174261907379	-1.74381249397686	-1.75087780323263	-1.76106454965784	-1.75382722500504	-1.67182893372997	-1.69025135318273	-1.73570516543762	-1.66128520802121	-1.66247544758899	-1.67847750714675
		ENSMUSG00000101332.2	0	0	0	0	0	0	0	0	0	0	0	0
		ENSMUSG00000045336.6	0	0	0	0	0	0	0	0	0	0	0	0
		ENSMUSG00000038331.16	4.15295248180492	3.69701387088532	3.54983333425684	4.03133587385681	3.17561491829011	4.4123402942078	3.3675636931383	2.60850586469132	2.5341615561827	1.650402390169	1.64382861413913	2.72388823493713
		ENSMUSG00000087022.6	0.441834482432985	-0.61822221783098	0.370004437635133	-0.292350437119904	0.0905840531965726	-0.638879256235562	-0.481799380322441	-0.548041909571126	-0.622162916398783	-0.443886713072468	-0.448166524396023	0.408498677181075
		ENSMUSG00000104310.2	0	0	0	0	0	0	0	0	0	0	0	0
		ENSMUSG00000120334.1	0	0	0	0	0	0	0	0	0	0	0	0
		ENSMUSG00002075847.1	0	0	0	0	0	0	0	0	0	0	0	0
		ENSMUSG00000099945.2	0	0	0	0	0	0	0	0	0	0	0	0
		ENSMUSG00000101429.2	0	0	0	0	0	0	0	0	0	0	0	0
		ENSMUSG00000101129.2	0	0	0	0	0	0	0	0	0	0	0	0
		ENSMUSG00000097519.4	0.744271954072829	-0.564854650855364	0.585612409486057	-0.584619034204419	-0.0329937365906858	0.202550748901498	-0.429227943673219	-0.498236444140127	-0.569155476870525	-0.389732224755249	-0.394190740531587	0.0978895562061232
		ENSMUSG00000038323.4	5.94176999322642	6.20136820557663	6.12767076801743	5.9493883354546	5.91097432135621	6.03820001229326	5.13621184350887	4.00322149854208	4.98449751691957	4.6649628758882	4.83438900254343	4.93186746998849
		ENSMUSG00000048495.17	4.62090851482361	4.56490360657946	4.57029231384962	4.93766036367974	4.29120098796157	5.0105252633709	5.07285803742401	5.70934024257772	5.28769170115164	5.36567958461569	5.35015395879684	5.23560733101291
		ENSMUSG00000025971.7	5.94571823785613	6.1509437660215	6.07736736226106	5.90024041527663	5.61881496679962	5.92282976811586	6.66615737322293	6.50393338580395	5.7775428900724	6.01616192815527	6.13338481989901	6.35448192562574
		ENSMUSG00000077776.3	-2.09841202042391	-2.09135199307594	-2.09536701395023	-2.09771727560357	-2.0488235925895	-2.09869839513285	-2.07142181987671	-2.07755000258381	-2.09267012656895	-2.06791446962218	-2.06831040054511	-2.07363345514775
		ENSMUSG00002076848.1	0	0	0	0	0	0	0	0	0	0	0	0
		ENSMUSG00000101826.2	0	0	0	0	0	0	0	0	0	0	0	0
		ENSMUSG00000102685.2	0	0	0	0	0	0	0	0	0	0	0	0
		ENSMUSG00000101151.2	-1.93996541987814	-1.90674385859281	-1.92563688201369	-1.93669623882699	-1.95264159371588	-1.94131298051418	-1.81296072748981	-1.84179741428113	-1.91294644825172	-1.79645659150179	-1.79831967825381	-1.33133025889225
		ENSMUSG00000121279.1	-0.965443698962353	-1.35582624378878	-1.38123222559653	-1.38778063869248	-1.39675337104048	-1.3904360970422	-1.15469391909429	-0.688913629408243	-1.36912864969643	-1.11929826532049	-1.12329394093009	0.424837645103838
		ENSMUSG00000038305.16	-0.820582457729293	0.355588324785985	-0.233141279682671	-0.0826613803975569	-0.536401491276166	-0.512830318472518	-0.668628110781061	-0.725258167320792	-0.809066144834478	-0.636216961715816	-0.639875728371938	-0.689065659142516
		ENSMUSG00000091283.2	0	0	0	0	0	0	0	0	0	0	0	0
		ENSMUSG00000054770.17	7.02446472502523	7.07825400232392	7.13070613334863	7.43604079041422	7.26374039604515	7.35863036891659	7.1158660589932	6.91201264694665	6.89977744660832	6.58179455324068	7.05202870691172	7.24847266799604
		ENSMUSG00000026039.10	4.27140933636224	3.44365767965297	4.00353274015347	3.50754542472434	3.50252888881579	3.63313266443189	1.2182942560526	1.11949084563672	1.66335094100603	1.27546424343914	1.26899614137123	1.77353105784153
		ENSMUSG00000063558.5	-0.69401309705093	-0.677626439862908	-0.687263381565773	-0.133389056355984	0.14330507356042	0.326116731610901	-0.546247301831266	-0.607164314844566	-0.0529932433530143	-0.511382593758824	-0.515318333004418	-0.0639580565312894
		ENSMUSG00000064294.13	-0.441436730019986	-0.729528585024069	-0.410410571600276	-0.022896587040819	-0.0825302932431469	-0.0404543754569408	-0.600840819926799	-0.658110609002139	-0.732372577031594	-0.56806353196217	-0.0831692845296984	-0.621509245059951
		ENSMUSG00000089275.3	0	0	0	0	0	0	0	0	0	0	0	0
		ENSMUSG00000038242.13	0	0	0	0	0	0	0	0	0	0	0	0
		ENSMUSG00000089822.2	0	0	0	0	0	0	0	0	0	0	0	0
		ENSMUSG00000079554.3	-1.55279861000187	-1.51692573665881	-1.53733968430641	-1.54928934032353	-1.55452382045402	-1.30662302376093	-1.41559288558912	-1.18092725042756	-1.03638132965323	-1.39776013534461	-1.39977320411456	-1.42683771047349
		ENSMUSG00000103839.2	1.53380164991846	1.00348935547365	0.228909307688501	2.24701454257242	1.4608803928063	1.74562615136971	0.420808309240479	0.933769057095265	0.247913829526672	0.452209610761121	1.1077427473068	1.91845955092157
		ENSMUSG00000051223.15	11.5575787930972	11.6579942524075	11.6112022306739	11.3929129831468	11.4829099795997	11.4763789033118	12.0356829558254	12.1632089454663	12.0602876144776	12.3052295024445	12.0309959173939	12.0191119857365
		ENSMUSG00000026034.18	9.57685183373513	9.56657358153601	9.31650885399308	9.33747241821353	9.33864026637103	9.56020443083505	10.7496487090745	10.7505135220874	10.7871587637748	11.7036328998155	10.5129405789132	10.7490921443089
		ENSMUSG00000026035.16	6.74159714623536	7.04945657269719	6.75854045143648	6.73549632681902	6.82881948097973	6.68906528938838	6.46952279619252	6.9860329924643	6.85272572652877	6.9034980332287	6.38171136563872	6.55774632260663
		ENSMUSG00000026036.18	7.89570709851767	7.81000008338	7.71742090751397	7.73084654592827	7.85016179615306	7.71138293573044	7.88372042110092	7.5669475688851	7.39858552376305	7.48508221533794	7.50850298225608	7.54659811392624
		ENSMUSG00000026037.15	7.44675272447407	7.28584579487142	7.13670404943613	7.00713407197705	7.29659754074733	6.99482164563541	6.61942918633813	6.60731950549367	7.15002090441868	6.40564193899586	6.16266952289606	6.42072092135866
		ENSMUSG00000119442.1	-1.51519081897046	-1.24914772013157	-1.275265716854	-1.51481507239512	-1.51650485962486	-1.51533557544484	-1.39587414976277	-1.42366727746023	-1.05674484926792	-1.37996727521886	-1.38176293948448	-1.40590457222993
		ENSMUSG00000085054.3	0.179931658524732	0.509109960494996	-0.372797413214329	0.190929735894658	0.138352944152142	0.175430929008656	0.683875468695671	-0.308810108749576	0.482162148694752	-0.211331650315274	-0.215911219117967	-0.277480784366586
		ENSMUSG00000038174.15	6.8146357325461	7.06912281624924	6.77620585106169	6.74825628842982	6.6426549867618	7.26610664736911	6.38638716976964	6.16990302773298	6.50348070840894	5.15923842876684	6.85147350163835	6.08483406931239
		ENSMUSG00000026032.9	8.6041881488805	8.58095404870319	8.5669011120377	8.56757235660071	8.64112637852064	8.14062095258937	8.74405495132286	8.72264677487401	8.50702756168521	8.66970981346606	8.46423379289211	8.57194128528684
		ENSMUSG00000100202.2	0	0	0	0	0	0	0	0	0	0	0	0
		ENSMUSG00000099490.2	0	0	0	0	0	0	0	0	0	0	0	0
		ENSMUSG00000059647.6	0	0	0	0	0	0	0	0	0	0	0	0
		ENSMUSG00000047528.14	-0.538449461575714	-0.496196136688299	-0.520708891100952	-0.53446920399711	0.168998550837809	-0.540078304180256	1.40403409841687	-0.403869298756837	1.12065828979852	-0.265784115333176	1.49834070971799	0.33124608548529
		ENSMUSG00000121483.1	3.79370231025503	3.08309378594144	3.22185282122155	3.90040430226203	3.41334309406579	3.93934788862248	4.6819822325029	4.27549125928986	3.39068416508823	1.85325602708603	2.74928923369645	3.26735437669262
		ENSMUSG00000102059.4	0	0	0	0	0	0	0	0	0	0	0	0
		ENSMUSG00000101046.2	0	0	0	0	0	0	0	0	0	0	0	0
		ENSMUSG00000026031.16	10.7175095957164	10.7215525617657	10.8542741436705	10.958789847852	10.8093080823585	11.1148604742175	13.3123986484914	13.1390368070226	13.151847989717	14.1831329969545	13.5379156093397	13.2864107673359
		ENSMUSG00000100236.2	-1.73885458891609	-1.6997035583088	-1.7218234124573	-1.73495162499253	-1.75407324969591	-1.74046615059821	-1.46439702784463	-1.54844681062879	-1.70691879527497	-1.41629271354278	0.620340978555688	-1.49473023966504
		ENSMUSG00000026029.15	10.4058279378019	10.4523221962628	10.4219038030314	10.3046723497011	10.3065148446627	10.3868364885679	10.8558685901016	10.7490015400498	10.8160517915532	10.9382284598487	11.3593413691541	10.9782071895301
		ENSMUSG00000102719.2	0.195440593353395	-0.704604296913283	-0.714849778157407	0.049788338467718	-0.727996678407991	0.0313263235246805	-0.566453431558422	-0.628615030669452	0.467066732031978	-0.530876408012488	-0.534892557739605	-0.58888729028441
		ENSMUSG00000099719.2	-1.33026648510623	-1.30028377567528	-1.32502451037483	-1.32910222979614	-1.33460498191661	-0.545040074008867	-0.719862899407101	-1.18934774554011	-1.31087851539675	-1.11190038201605	-1.11508274943056	-0.317410869958882
		ENSMUSG00000026028.13	10.5361925303126	10.4128792688698	10.4477251049065	10.5005957321294	10.4396818060772	10.6894900707598	11.731222366399	11.3434066961551	11.7632147061072	11.9533030519433	12.47574625057	11.4432009549366
		ENSMUSG00000026027.14	8.37058794674178	8.34068166976398	8.28322258269974	8.09626845794352	8.33628819901536	8.33867614000706	8.62327703381847	8.18429527901308	8.31380686449538	8.58224803093811	9.20292816083471	8.7123089579659
		ENSMUSG00000072295.8	0	0	0	0	0	0	0	0	0	0	0	0
		ENSMUSG00000047383.9	0	0	0	0	0	0	0	0	0	0	0	0
		ENSMUSG00000099752.2	0	0	0	0	0	0	0	0	0	0	0	0
		ENSMUSG00000077616.3	0	0	0	0	0	0	0	0	0	0	0	0
		ENSMUSG00000038079.15	6.76857417408596	6.74839959917958	6.8581391707916	6.73529535158492	6.47019487341169	6.30179402953281	5.14651430095371	5.32999481448098	5.08326721749078	5.50844760250528	3.97120428025516	4.932460650923
		ENSMUSG00000097573.4	-0.296568828000664	-0.219312066394773	-0.599351243093169	0.419906429626938	0.216791994315807	0.26555805046828	-0.467629433836302	-0.529747560608291	-0.234458783139673	-0.432077290866991	-0.436090631924044	-0.490047603578634
		ENSMUSG00000079550.10	-0.620369807311918	-0.599822811539034	-0.244590747674311	0.71481594088685	0.522173047910573	0.321077130516911	-0.463636242289145	-0.530847125352319	-0.212085688267665	-0.425169355923969	-0.429511730855337	-0.487892366279698
		ENSMUSG00000101586.2	-1.07257180792889	-1.32145986131866	-1.34150506309603	-1.34382602305119	-1.09520071062669	-1.34475235577252	-1.19620153890401	-0.577542756507075	-1.0198341181678	-1.17415833814446	-1.17664670804985	-1.21010135407742
		ENSMUSG00000099563.2	0	0	0	0	0	0	0	0	0	0	0	0
		ENSMUSG00000026024.15	8.31776080293288	8.35901071565527	8.38233519802356	8.43300963122875	8.48271850161411	8.443134372038	8.2389025042246	8.18776585855278	8.44495519235406	8.70143719335702	8.29262630526077	8.44580381065449
		ENSMUSG00000120458.1	-0.695147193155188	-1.13775482440398	-0.65229479066552	-0.685483249619559	-0.731964188665051	-1.17131906871744	-0.944784986741827	-1.02689006101949	-1.14394995665992	0.895891089562709	-0.903098351806109	-0.974416361471134
		ENSMUSG00000026023.17	-1.02571814341591	-1.01182595188729	-0.667455446818464	-0.692542072846845	-0.726873766816534	-1.02623565718393	-0.855558740121127	-0.0941170717923264	-1.01458626047454	-0.8247160470172	-0.828197756872241	-0.0152441668140265
		ENSMUSG00000099922.2	0	0	0	0	0	0	0	0	0	0	0	0
		ENSMUSG00000104502.2	0	0	0	0	0	0	0	0	0	0	0	0
		ENSMUSG00000041075.9	8.43223544512004	8.20009440159298	8.58297932714254	8.29251352501025	8.32352489382263	8.64255605805994	7.77695277123493	8.2551935681892	8.38867405534153	7.93510139940527	8.48491574235675	8.24793744965895
		ENSMUSG00000097819.2	2.60194077158939	1.77189319999868	2.4931052019943	2.42192880548511	3.30668211594297	3.09431976988465	3.12944540231451	2.7718090029966	3.24503396784021	1.37489872595712	3.50724097456391	1.29436766273399
		ENSMUSG00000047361.17	2.55592427857453	2.53357429424231	2.49380993539683	3.68766957250512	2.30395797930663	3.20906380098018	0.856713666953226	0.775580111060235	1.62183376899798	0.903744785065344	0.898421894847693	0.827245631332214
		ENSMUSG00000099811.7	0	0	0	0	0	0	0	0	0	0	0	0
		ENSMUSG00000101409.2	0	0	0	0	0	0	0	0	0	0	0	0
		ENSMUSG00000026021.16	9.59414590884708	9.79889486767158	9.48731616667865	9.52313321929298	9.51585644204884	9.44265827328809	10.3256570457353	10.0370425652231	10.1337281905464	10.8590599079361	10.2604036654696	10.2149707183676
		ENSMUSG00002075401.1	0	0	0	0	0	0	0	0	0	0	0	0
		ENSMUSG00000103821.2	-1.36333789692252	-1.55012275420933	-1.56777673320201	-1.57811079400876	-1.58463643084755	-1.58242476001328	-1.46249011916319	-1.48943563505504	-0.956334691396273	-1.44706835931384	-1.44880926089687	-1.4722146421076
		ENSMUSG00000101400.2	0	0	0	0	0	0	0	0	0	0	0	0
		ENSMUSG00000026020.10	9.09069225462323	9.17509292861224	8.90436021773131	8.72028308808434	8.704547915669	8.84473326178583	8.94566539008734	9.22172469170492	9.30854368696618	9.76814641547312	8.58918342803472	8.62783070892372
		ENSMUSG00000077345.3	0	0	0	0	0	0	0	0	0	0	0	0
		ENSMUSG00000077358.3	0	0	0	0	0	0	0	0	0	0	0	0
		ENSMUSG00000089512.5	-1.33396244147451	-1.73174261907379	-1.74381249397686	-1.75087780323263	-1.76106454965784	-1.75382722500504	-1.67182893372997	-1.69025135318273	-1.73570516543762	-1.66128520802121	-1.66247544758899	-1.67847750714675
		ENSMUSG00000089093.5	0	0	0	0	0	0	0	0	0	0	0	0
		ENSMUSG00000119961.1	0.925760925940415	1.0767758440834	1.30939271494129	1.25071560005595	0.114870433105146	0.469287894113573	1.27419173149733	0.248074910227727	0.829882942922595	0.315243737206341	1.34605863465328	1.22405904781464
		ENSMUSG00000067336.7	9.17654581552817	9.05079537985351	9.4087022323381	9.23959097461413	9.00255897414564	9.69030930541024	9.47824278538469	9.54995205037409	9.70114496341638	9.03437533723457	9.63532342853233	9.57359484637547
		ENSMUSG00000104052.2	0	0	0	0	0	0	0	0	0	0	0	0
		ENSMUSG00000103131.2	-2.09993539878401	-2.09222826756235	-2.09661129488091	-2.09917697544767	-2.10287616771167	-2.04317367786747	-2.07047134615877	-2.07716122226633	-2.09366721776715	-2.06664252123789	-2.0670747421667	-2.07288569420705
		ENSMUSG00000041040.13	10.4065364543801	10.3064000790017	10.6092946574286	10.5138332723632	10.3870585825265	10.5623401742793	9.42575496225515	9.77028307240996	9.40379328244473	9.1324920189707	9.57234502953545	9.55542562465729
		ENSMUSG00000103696.2	-2.04245380930964	-2.09233740096716	-2.09676627455987	-2.0993587920332	-2.10309667768656	-2.10044104154336	-2.07035290311682	-2.07711275503601	-2.0937914025282	-2.06648402885464	-2.06692077079547	-2.07279250514013
		ENSMUSG00000100901.2	-2.09993539878401	-2.09222826756235	-2.09661129488091	-2.09917697544767	-2.10287616771167	-2.04317367786747	-2.07047134615877	-2.07716122226633	-2.09366721776715	-2.06664252123789	-2.0670747421667	-2.07288569420705
		ENSMUSG00000026018.13	2.69551259720606	3.70671020912217	2.79946732998153	3.93560124102773	3.20644580644664	3.58284777775315	1.14553154331388	1.05443838160205	2.36203997698042	1.19844168989127	1.19244914504826	1.70128510700623
		ENSMUSG00000026019.16	8.18581663360182	8.15161199799778	8.04043820433986	7.95243868440504	8.05035004904789	7.90329466572849	7.78381168574865	7.49049818666392	7.71558900577817	8.33433969611604	6.91244411686895	7.42433163974215
		ENSMUSG00000026017.14	4.97038259736292	5.33206362155575	5.19401292341909	5.80896189956636	5.3385549271664	5.50442723993564	4.05809266694604	4.71751886319739	4.54792757688534	4.71451510850662	4.70001407776314	4.80077558426683
		ENSMUSG00000082609.2	-1.25258906858636	-1.44084862392065	-1.45922753083441	-0.930809407794233	-1.27074747117198	-1.46660455370262	-1.3496175171663	-1.3776695007177	-1.44688242885625	-1.333562491337	-1.33537487981632	-1.35974135961848
		ENSMUSG00000073664.12	7.68932339089831	7.57233107570565	7.78754164652186	7.81885328031324	7.36351882809754	8.17957344471655	8.12522784162539	8.57342230916733	8.82140033110599	7.98822914219868	8.52000017676018	8.74625514789577
		ENSMUSG00000100516.2	0	0	0	0	0	0	0	0	0	0	0	0
		ENSMUSG00000049439.14	9.18311097196776	8.96377824600777	9.26227704660679	9.05175425932821	8.98579260223585	9.06063989766854	7.73042224481969	8.17700893213252	8.0870282064215	7.55652314942342	8.18913096573312	7.86556825835537
		ENSMUSG00000103822.2	0	0	0	0	0	0	0	0	0	0	0	0
		ENSMUSG00000026782.16	7.88547992217972	7.79219043566018	7.96189835242895	7.94441112335171	7.86733787066386	8.09482514815167	6.20247049421322	6.65391617426636	6.66772330223721	6.42990783608193	5.96775918571569	6.52720243438297
		ENSMUSG00000026014.16	8.75263994262894	8.59760105969186	8.64107406884899	8.72792809826702	8.55026155339322	9.25633102796014	7.9091727400458	8.42862866538098	8.56767980947089	8.2418805698985	8.30480565385633	8.65895294205298
		ENSMUSG00000081562.2	-1.58851973120164	-1.55474197877204	-1.57395130678273	-1.58519581793805	-1.19921731972587	-1.58988985252607	-1.45938874244273	-1.2385706411881	-1.310910843216	-1.4426082963138	-1.44450257462673	-1.46997001429448
		ENSMUSG00000084400.2	0	0	0	0	0	0	0	0	0	0	0	0
		ENSMUSG00000082160.2	0	0	0	0	0	0	0	0	0	0	0	0
		ENSMUSG00000103215.2	0	0	0	0	0	0	0	0	0	0	0	0
		ENSMUSG00000120763.1	0	0	0	0	0	0	0	0	0	0	0	0
		ENSMUSG00002075076.1	0	0	0	0	0	0	0	0	0	0	0	0
		ENSMUSG00000084151.2	0	0	0	0	0	0	0	0	0	0	0	0
		ENSMUSG00000101188.2	6.46972031594478	6.64094973189508	6.2370874853943	6.19271210181498	6.34663415451691	6.14378365330015	7.07636864692716	7.15176137344684	7.0104958270325	7.84647021149588	7.10023245970987	7.11851601894197
		ENSMUSG00000120928.1	2.67485259085358	2.09014571357828	2.31872437008723	2.78322184635374	1.65566160495262	2.66596371848367	3.03896482074322	2.99833358693989	2.75821741615049	3.15211787728156	3.30221214551847	3.59751043273187
		ENSMUSG00000026012.3	5.9971566033741	7.27899922361929	6.05362203495602	6.53394360398845	7.22471515442026	7.01299898170879	5.42634433762162	4.56384373908998	5.1982557428335	5.06628402160019	4.79240965496425	4.78212010916259
		ENSMUSG00000086795.2	-1.1389979418838	-1.12951078371105	-0.824835391646639	-0.453504364341032	-0.510146249376926	-1.13934812806754	-0.987629076413961	-1.03255741707791	-1.13140904316714	-0.961915184613554	-0.964817924338365	-0.620539629770596
		ENSMUSG00000085965.3	-1.75467762582743	-1.73365368468167	-1.74560995034464	-1.75260875647406	-1.76269961884664	-1.34210363263756	-1.67430394455838	-1.69255296063358	-1.73757893307142	-1.66385946301539	-1.66503849930112	-1.68088993742816
		ENSMUSG00000104069.2	-0.9791154003948	-0.383081630172226	-0.670013500914379	-0.978191474175705	-0.358993384759946	-0.174640444521714	-0.836093654197166	-0.883813834138188	-0.970964811548843	-0.808781905631214	-0.811865021097819	-0.853315665704037
		ENSMUSG00000083118.2	-1.88495224801749	-1.8702703547754	-1.8786199127779	-1.88350747042953	-1.8905543396653	-1.66809737633907	-1.82882396076229	-1.84156800831891	-1.87301151911787	-1.82153014454011	-1.82235351465685	-1.83342323373099
		ENSMUSG00000083355.2	0	0	0	0	0	0	0	0	0	0	0	0
		ENSMUSG00000102549.2	-0.640086019267312	0.478946826562297	-0.631432759933267	0.599962875982955	0.102959789218768	0.452595974023482	-0.479110044197178	-0.546545134457777	-0.623298932019798	-0.440514837054287	-0.44487169761163	-0.50344708361887
		ENSMUSG00000026011.14	5.90760608482733	6.89007395098964	5.92512726392424	6.09771768950103	6.49234698549358	5.99962695044079	6.82922448011374	6.43997719024337	7.07018729580398	8.25707074298666	6.05682535171006	6.45707647971604
		ENSMUSG00000081382.2	1.6673343780215	2.11990923812413	2.76469019969153	1.81647552075958	2.1929752494859	1.33750327574298	0.739529566452308	1.22249208567429	2.1893082405654	0.775911724961866	1.40294647081214	0.716931192549984
		ENSMUSG00000080800.2	-2.09993539878401	-2.09222826756235	-2.09661129488091	-2.09917697544767	-2.10287616771167	-2.04317367786747	-2.07047134615877	-2.07716122226633	-2.09366721776715	-2.06664252123789	-2.0670747421667	-2.07288569420705
		ENSMUSG00000026009.15	5.02168570659751	5.8878581843374	5.05322452130486	5.6809595096215	5.75946028812384	5.55106979361772	6.11936932628126	5.57101825817581	6.12202641342924	7.55670060715214	5.50366176086421	6.41631887637608
		ENSMUSG00000102561.2	0	0	0	0	0	0	0	0	0	0	0	0
		ENSMUSG00000082804.4	-2.10059329175733	-2.09260663912302	-2.09714862960861	-2.04066305179571	-2.10364071617861	-2.10091725301283	-2.07006064001587	-2.07699314383616	-2.09409777702028	-2.06609295168137	-2.0665408483527	-2.0725625513815
		ENSMUSG00000082661.2	0	0	0	0	0	0	0	0	0	0	0	0
		ENSMUSG00000080785.2	0	0	0	0	0	0	0	0	0	0	0	0
		ENSMUSG00000100893.2	0	0	0	0	0	0	0	0	0	0	0	0
		ENSMUSG00000085248.3	0	0	0	0	0	0	0	0	0	0	0	0
		ENSMUSG00000085447.2	0	0	0	0	0	0	0	0	0	0	0	0
		ENSMUSG00000086408.2	0	0	0	0	0	0	0	0	0	0	0	0
		ENSMUSG00002075578.1	0	0	0	0	0	0	0	0	0	0	0	0
		ENSMUSG00000100965.2	0	0	0	0	0	0	0	0	0	0	0	0
		ENSMUSG00000102168.2	0	0	0	0	0	0	0	0	0	0	0	0
		ENSMUSG00000100381.2	0	0	0	0	0	0	0	0	0	0	0	0
		ENSMUSG00000086009.2	0	0	0	0	0	0	0	0	0	0	0	0
		ENSMUSG00000052062.15	7.87884972015374	7.56666176765178	7.88196345204072	8.21217652600426	7.88959505944243	8.34052688239968	3.19495330441455	3.72705322011617	3.54073852607546	2.86904684895595	2.86062745594006	3.13859865992406
		ENSMUSG00000103656.2	-2.09993539878401	-2.09222826756235	-2.09661129488091	-2.09917697544767	-2.10287616771167	-2.04317367786747	-2.07047134615877	-2.07716122226633	-2.09366721776715	-2.06664252123789	-2.0670747421667	-2.07288569420705
		ENSMUSG00000104402.2	0	0	0	0	0	0	0	0	0	0	0	0
		ENSMUSG00000104081.2	-1.88645489062587	-1.8712666879937	-1.87990418295025	-1.66001103747126	-1.8922501720455	-1.88707096714989	-1.82839100293973	-1.8415745327102	-1.87410238219165	-1.82084565732813	-1.82169742160459	-1.83314888318429
		ENSMUSG00000085842.8	-1.89736434942517	-1.5991039465868	-1.88922810631683	-1.89550799450264	-1.90456232265893	-1.89812954131297	-1.82524665933386	-1.84162113497069	-1.88202203580117	-1.81587503579755	-1.81693296137863	-1.83115613847214
		ENSMUSG00000103002.2	-1.26177397612976	-1.57313521596235	-1.58789692698873	-1.59653794890347	-1.2883769856699	-1.600145153804	-1.49985951785673	-1.52239052456161	-1.57798149356019	-1.48696431941401	-1.48842000745491	-1.50799086306985
		ENSMUSG00000100344.2	0	0	0	0	0	0	0	0	0	0	0	0
		ENSMUSG00000101509.2	0	0	0	0	0	0	0	0	0	0	0	0
		ENSMUSG00000085019.3	0	0	0	0	0	0	0	0	0	0	0	0
		ENSMUSG00000102359.2	0	0	0	0	0	0	0	0	0	0	0	0
		ENSMUSG00000085400.2	0	0	0	0	0	0	0	0	0	0	0	0
		ENSMUSG00000100750.2	-0.70233658038364	-0.675766450114231	-0.69128479005293	-0.303552253411572	-0.711587063710144	-0.703343566173571	0.0909060743975269	-0.0106137668346466	-0.236848065069842	0.151133006375266	0.901279752536634	0.0536961322532976
		ENSMUSG00000081950.2	0	0	0	0	0	0	0	0	0	0	0	0
		ENSMUSG00000084333.2	-1.58172684417891	-1.54569674748799	-1.09499134754248	-1.5781812880757	-1.35163402064666	-1.58318832696703	-1.44398523391413	-1.47525976085201	-1.55242370120413	-1.42608584591303	-1.42810643715623	-1.18845501361218
		ENSMUSG00000025969.16	8.21590561583119	8.15988393299825	8.17918326211286	8.24019589712924	8.41098799228511	8.76765495030648	9.35006981091721	9.20806998290513	9.7134073672708	9.38814338236553	9.41236542230166	9.50081504645037
		ENSMUSG00000100811.2	-2.10543705553023	-2.02100127808937	-2.10110443889208	-2.1044485312056	-2.10927003571264	-2.10584452652886	-2.06703379006311	-2.0757533335478	-2.0972671468402	-2.06204332314623	-2.06260667725371	-2.07018063650027
		ENSMUSG00000103032.2	-1.57680943540389	-1.54005874856517	-1.56095877735111	-1.11695132749685	-1.58013944241082	-1.5783001473697	-1.43631303799131	-1.46821304523755	-1.27476692007462	-1.41805566808536	-1.42011667049246	-1.17567229687136
		ENSMUSG00000100426.3	-1.72212061347156	-1.70217059784265	-1.71351612460121	-1.72015742418903	-1.46634917041439	-1.57526653900149	-1.64585250625258	-1.66316934296689	-1.70589534032456	-1.63594154005582	-1.63706034990047	-1.65210207952588
		ENSMUSG00000040865.17	9.00920609897881	9.02182472529726	9.01735227062725	9.39960562987133	9.26048072257875	9.77450174711701	9.75690637540246	9.81012511636703	10.0402162131234	9.77263028680224	10.0587288525825	10.2256452882933
		ENSMUSG00000104991.4	0	0	0	0	0	0	0	0	0	0	0	0
		ENSMUSG00000088953.3	0	0	0	0	0	0	0	0	0	0	0	0
		ENSMUSG00000081617.2	0	0	0	0	0	0	0	0	0	0	0	0
		ENSMUSG00000081429.2	-1.91441340526782	-1.88980348457243	-1.90379908833381	-1.91199165615986	-1.92380368136557	-1.73316549211907	-1.82033066843393	-1.84169235486874	-1.89439824874684	-1.80810470848212	-1.809484848832	-1.64579384965012
		ENSMUSG00000084799.9	2.60616639088054	1.91619513521607	1.60018718124259	2.33740189603754	1.99450383261885	2.05992639311285	3.77499518297335	3.20844398746215	2.87738494249556	1.28176138373675	2.25379269509647	2.80819582204712
		ENSMUSG00000101599.2	3.70883664664517	3.42835586551638	2.89579330432263	3.04054529872603	3.50860159112945	4.11782668893479	4.12495245726705	4.53129937254188	4.47944165601	4.58927566075601	3.76274034770006	4.37243366784978
		ENSMUSG00000025968.17	9.50291474363591	9.54332244750488	9.41911784524736	9.37948473274946	9.36301656252581	9.448325096364	9.2359730014266	9.45273515308443	9.20552292251828	8.57942519703644	9.39768265892381	9.32361030948847
		ENSMUSG00002076280.1	-2.10059329175733	-2.09260663912302	-2.09714862960861	-2.04066305179571	-2.10364071617861	-2.10091725301283	-2.07006064001587	-2.07699314383616	-2.09409777702028	-2.06609295168137	-2.0665408483527	-2.0725625513815
		ENSMUSG00000025967.17	12.7913054471559	12.8713879702133	12.6268807033643	12.8158136262287	12.8554887689749	12.532847113149	12.1216740784162	11.9344285054331	12.0054301678063	12.6321214670241	11.7665809265308	11.8054507458793
		ENSMUSG00002076939.1	0	0	0	0	0	0	0	0	0	0	0	0
		ENSMUSG00000064612.4	0	0	0	0	0	0	0	0	0	0	0	0
		ENSMUSG00002074855.1	0	0	0	0	0	0	0	0	0	0	0	0
		ENSMUSG00000064602.3	-1.57784950860561	-1.52440890379824	-1.55480044950496	-1.5725906644743	-1.58457012561463	-1.58001721092357	-1.37354822618508	-1.02418652996036	-1.53438646445221	-1.34699947366116	-1.34999645751695	-0.203042897246144
		ENSMUSG00000046856.14	-1.92886715037674	-1.89938602521075	-1.9161518714469	-1.92596604844081	-1.94011610596694	-1.93006298832783	-1.81616199480594	-1.40511324112745	-1.90489026146614	-1.80151606969001	-1.80316939035304	-1.82539729844336
		ENSMUSG00002075004.1	0	0	0	0	0	0	0	0	0	0	0	0
		ENSMUSG00000086730.3	0	0	0	0	0	0	0	0	0	0	0	0
		ENSMUSG00000102536.2	0	0	0	0	0	0	0	0	0	0	0	0
		ENSMUSG00000087561.8	0	0	0	0	0	0	0	0	0	0	0	0
		ENSMUSG00002076057.1	0	0	0	0	0	0	0	0	0	0	0	0
		ENSMUSG00000027520.17	-0.801911460187284	-1.3725663056106	-1.40614149924333	-1.42371826257637	-1.44823038932419	-1.43083568593445	-1.1143801954567	-1.21200913572551	-0.70168089867486	1.66944249261333	-1.06481173665008	-1.14961406789371
		ENSMUSG00000119074.1	0	0	0	0	0	0	0	0	0	0	0	0
		ENSMUSG00000083039.2	0	0	0	0	0	0	0	0	0	0	0	0
		ENSMUSG00000081643.2	2.29323021565036	2.33581804941511	2.63184544144984	2.44378445742883	2.45926475800274	2.2852545274135	3.65040579901949	3.32507374290533	4.09121610696198	3.53393341525251	3.02159657814097	2.8558583162672
		ENSMUSG00000025964.16	3.23493128314457	4.46445750956122	2.5713321386985	4.31308593691643	3.6734698183862	3.89205782207051	3.98735136844021	3.9571088239883	4.4458538438658	2.89636155414805	3.15817817845981	4.70209339776047
		ENSMUSG00000087823.3	-2.10059329175733	-2.09260663912302	-2.09714862960861	-2.04066305179571	-2.10364071617861	-2.10091725301283	-2.07006064001587	-2.07699314383616	-2.09409777702028	-2.06609295168137	-2.0665408483527	-2.0725625513815
		ENSMUSG00000115378.2	0	0	0	0	0	0	0	0	0	0	0	0
		ENSMUSG00000069085.6	0	0	0	0	0	0	0	0	0	0	0	0
		ENSMUSG00000083066.2	0	0	0	0	0	0	0	0	0	0	0	0
		ENSMUSG00000025963.6	0	0	0	0	0	0	0	0	0	0	0	0
		ENSMUSG00000025962.16	6.99567520658648	6.99046425423668	6.84641476887866	6.65266470555945	6.64666974213847	6.75049497108834	6.2886995939955	6.74974283961747	6.65517262882957	6.73910071479136	5.93690599071242	6.55106734080306
		ENSMUSG00000025961.2	-1.55382445621528	-1.68859998922914	-1.70059416246083	-1.70761515843881	-1.71773801408333	-1.42062647508939	-1.62906207962085	-1.64736895455018	-1.69253768269391	-1.61858448364958	-1.61976725809238	-1.63566895350686
		ENSMUSG00000080817.2	0	0	0	0	0	0	0	0	0	0	0	0
		ENSMUSG00000082373.3	0	0	0	0	0	0	0	0	0	0	0	0
		ENSMUSG00000044689.6	0	0	0	0	0	0	0	0	0	0	0	0
		ENSMUSG00000025959.14	9.49894824606473	9.3738050672041	9.48569386792297	9.65554065405836	9.43135279936421	9.74994855911934	11.6892222283625	11.9947689050647	11.7002575587483	11.3598250113208	12.3946036071639	12.0070226090278
		ENSMUSG00000098487.3	0	0	0	0	0	0	0	0	0	0	0	0
		ENSMUSG00000086836.2	1.14259898221912	0.803360740293223	0.728306189417208	0.684966106501805	0.62337231098546	0.667018962069197	4.41471716067796	4.1622365689984	4.242294750432	4.42689519913464	5.40994834872007	5.01442420242201
		ENSMUSG00000086721.3	-1.89493310563422	-1.87688803316782	-1.88715022325007	-1.89315737304696	-1.90181846762952	-1.89566506489168	-1.82594751949527	-1.84161084423701	-1.61299536968657	-1.81698290981479	-1.81799488920861	-1.83160034727738
		ENSMUSG00000101895.2	0.787127616266485	0.943145169385239	0.060935298366333	0.0403371961414927	0.0116826181606002	0.780999899331485	1.7472414614101	2.00583388912151	1.69452855784298	2.90531144111581	0.32832883594295	0.943242724997791
		ENSMUSG00002076107.1	0	0	0	0	0	0	0	0	0	0	0	0
		ENSMUSG00000099658.2	0	0	0	0	0	0	0	0	0	0	0	0
		ENSMUSG00000025958.15	9.2471947924132	9.46342582535821	9.39591977408305	9.31718927752231	9.262962337723	9.52173101361355	9.5685936473078	9.69860428489146	9.86898474529932	9.98282036099448	9.68826295917457	9.95810472432007
		ENSMUSG00000025956.11	7.46240050317058	7.47708813215677	7.4231351521129	7.41301515859373	7.45560184234289	7.39095424419494	6.20351401012388	6.4253077507399	5.95226390066549	5.75023279470162	5.78611723468506	6.33627152847866
		ENSMUSG00000101832.2	-1.53603747516213	-1.66704272599484	-1.67873305756915	-1.68557619459734	-1.54987020724692	-1.53755664885951	-1.60901305682825	-1.62685617397181	-1.67088066808154	-1.59880088391398	-1.59995369579578	-1.61545256248696
		ENSMUSG00000100437.2	0	0	0	0	0	0	0	0	0	0	0	0
		ENSMUSG00000087213.4	1.92751625340807	1.13820766613101	1.5542784263586	1.94650007002268	0.993318393660042	2.2264852844477	1.87626744068783	1.99471534398564	2.08743325866592	2.83642968553256	1.55774385805946	1.82255315146566
		ENSMUSG00000070871.11	7.0049374581891	7.13094566718603	6.80231312274174	7.09938690477184	6.83699392775788	6.93578444293274	8.02093583651623	7.98237661396563	7.8876524281728	8.56768366638056	8.66014730717408	8.26060411171735
		ENSMUSG00000045005.10	6.2129539601253	6.24375641168266	5.82408513210302	6.39626442147441	6.23599545947869	6.32863219752192	7.3713611955407	7.4799575050307	7.39535497070377	8.13503820589907	7.78379417944581	7.88940536396227
		ENSMUSG00000102140.2	-1.69671574782546	-1.67458792776	-1.36379312849685	-1.69453825082464	-1.54883499067483	-1.69761331489118	-1.61212198185218	-1.63132917717698	-1.67871927446985	-1.60112910441508	-1.60237004694818	-1.61905377756853
		ENSMUSG00000051344.14	10.5876412171305	10.5569346769909	10.6266195505141	10.6864194918009	10.5862809070315	10.8513536956837	10.0410004725738	10.0778553844109	10.0920346747264	9.97337593126986	10.426169175764	10.2897040621767
		ENSMUSG00000097264.2	-1.89493310563422	-1.87688803316782	-1.88715022325007	-1.89315737304696	-1.90181846762952	-1.89566506489168	-1.82594751949527	-1.84161084423701	-1.61299536968657	-1.81698290981479	-1.81799488920861	-1.83160034727738
		ENSMUSG00000084416.4	6.69421820326346	6.88903388760205	6.27465759638788	6.63844829805669	6.48575481957031	6.27350324317118	6.06435251247258	5.91078938841737	5.77875536335589	5.96623060081409	5.43853193304458	5.62947290984776
		ENSMUSG00000077471.4	0	0	0	0	0	0	0	0	0	0	0	0
		ENSMUSG00000025955.14	0	0	0	0	0	0	0	0	0	0	0	0
		ENSMUSG00000090042.2	0	0	0	0	0	0	0	0	0	0	0	0
		ENSMUSG00000070870.7	0	0	0	0	0	0	0	0	0	0	0	0
		ENSMUSG00000067299.12	0	0	0	0	0	0	0	0	0	0	0	0
		ENSMUSG00000025952.16	0	0	0	0	0	0	0	0	0	0	0	0
		ENSMUSG00000073658.5	0	0	0	0	0	0	0	0	0	0	0	0
		ENSMUSG00000100774.2	0	0	0	0	0	0	0	0	0	0	0	0
		ENSMUSG00000044429.9	0	0	0	0	0	0	0	0	0	0	0	0
		ENSMUSG00000100846.2	0	0	0	0	0	0	0	0	0	0	0	0
		ENSMUSG00000044816.11	0.846859012823491	0.610780062473617	1.18688655177482	1.00337816400575	1.04165134197502	0.677775088011112	0.631233681459411	-0.00308583108177451	-0.0781403022304358	0.0635557160834035	0.0582551005247768	0.0189578225064734
		ENSMUSG00000025950.17	12.0882364448864	12.002215411221	12.086345657958	11.8826168031154	11.7498572235326	11.812404372835	9.54241748918607	10.085469719699	9.65536524811696	8.28681107483747	9.48567530094497	9.72637528891543
		ENSMUSG00000025949.17	8.73663946203758	8.81116859046561	8.93373014746467	8.94401320668434	8.9434887159271	9.24604899611989	8.49608674537634	8.59008021168208	8.85130477858501	8.29267034635558	8.35469467898677	8.60616145221575
		ENSMUSG00000025946.14	0	0	0	0	0	0	0	0	0	0	0	0
		ENSMUSG00000100503.2	0	0	0	0	0	0	0	0	0	0	0	0
		ENSMUSG00000100504.2	0	0	0	0	0	0	0	0	0	0	0	0
		ENSMUSG00000099383.2	0	0	0	0	0	0	0	0	0	0	0	0
		ENSMUSG00000100340.2	0	0	0	0	0	0	0	0	0	0	0	0
		ENSMUSG00000100439.2	0	0	0	0	0	0	0	0	0	0	0	0
		ENSMUSG00000099819.2	0	0	0	0	0	0	0	0	0	0	0	0
		ENSMUSG00000082565.2	0	0	0	0	0	0	0	0	0	0	0	0
		ENSMUSG00000082774.2	0	0	0	0	0	0	0	0	0	0	0	0
		ENSMUSG00000025945.12	0	0	0	0	0	0	0	0	0	0	0	0
		ENSMUSG00000081623.2	0	0	0	0	0	0	0	0	0	0	0	0
		ENSMUSG00000083242.2	0	0	0	0	0	0	0	0	0	0	0	0
		ENSMUSG00000083289.2	0	0	0	0	0	0	0	0	0	0	0	0
		ENSMUSG00000015222.19	-0.938391595850064	-1.32405814588639	-1.3413154065027	-0.930199982956433	-0.969094577983527	-1.34347449365571	-1.22060452301028	-1.25241471835371	-1.33090031850188	-1.20239855525979	-1.2044537550805	-1.23208468823424
		ENSMUSG00000088850.3	0	0	0	0	0	0	0	0	0	0	0	0
		ENSMUSG00000073656.5	0	0	0	0	0	0	0	0	0	0	0	0
		ENSMUSG00000065694.3	0	0	0	0	0	0	0	0	0	0	0	0
		ENSMUSG00000055567.19	-2.12557679025729	-2.10696508118113	-2.11754951616473	-2.12374529756739	-2.13267836075967	-2.12633173390082	-2.05442497515331	-2.07058014681038	-2.11043995682767	-2.04517886613019	-2.04622262287342	-1.92242826803298
		ENSMUSG00000103375.2	0	0	0	0	0	0	0	0	0	0	0	0
		ENSMUSG00000026005.16	8.61563138262334	8.57969923074153	8.61091480527408	8.32801748708112	8.27455340673029	8.42872281451755	9.01216257597761	8.91711399046015	9.27717683720346	9.11939923988347	9.24141077896378	8.99041165739779
		ENSMUSG00000026004.16	6.34099327993197	6.65700053984847	6.41232072190703	6.86476506929966	6.56436877213229	6.857975168641	8.95924841669049	8.56689263975898	8.83154630128988	9.58072334367774	9.16769723617147	9.04910867290238
		ENSMUSG00000102559.2	1.56939353995083	1.1732531530369	0.649552130672143	1.78087969578118	1.500211160806	2.05679906675557	3.72532038614231	1.85706059195713	3.07686691282737	1.02660233437435	3.33929181394412	3.55798098305259
		ENSMUSG00000102374.2	0.0664764698705835	0.133400249643409	0.0947263888589245	0.844212293768689	0.470022862458084	1.42162014086023	1.47982040810177	0.27608770645173	1.99456522090645	1.11192173222895	2.36042525624951	2.96599197504762
		ENSMUSG00000102776.2	-0.229536589344639	-0.176015509492694	-0.207006610185644	0.547651920078086	-0.248717397273033	0.52720069336979	1.94009954400531	-0.060581545633469	1.97642362514384	1.84173601050732	0.0340282405845735	1.10304302328072
		ENSMUSG00000082057.2	-0.956172517599323	-0.917830763883731	-0.940025382202874	-0.952543636979788	-0.969920755609502	-0.957658585480865	0.474082741707479	-0.116911317355613	-0.0152128749761349	1.55456861191435	-0.650130905382065	-0.72131232332403
		ENSMUSG00000103706.2	1.66553576353247	1.69924654389201	0.326356217501933	0.299816183124828	0.69294990037667	0.288920159347818	2.05652559664237	2.48020340924068	2.61594273293384	3.61863310589957	0.662565574123229	2.23716174124286
		ENSMUSG00000103756.2	2.09939879380731	2.46948306096127	2.1857642636007	2.11895393847455	2.53914317288485	2.38552635925358	3.77355825217556	3.54777720685405	3.97874714085304	1.49100290755673	4.77815698173945	3.34476025352249
		ENSMUSG00000121280.1	1.28524726704233	0.629933028192207	0.57700541567279	0.546882046564156	1.64573998667035	1.7131888849897	3.8613812438179	2.1115132164312	3.11856531653943	2.86508004287728	3.54955750746317	2.47132125909886
		ENSMUSG00000103382.2	0	0	0	0	0	0	0	0	0	0	0	0
		ENSMUSG00000103553.2	-0.830874513903156	-1.31252322845616	-1.33389911166113	-1.33661086075829	-1.34023984674606	-1.33769523522503	-1.17894182503499	-1.22001579053706	-0.55403589542889	-1.15543391245408	-1.15808762789419	-0.843344759913474
		ENSMUSG00000026003.6	10.6557205770846	10.5540318970152	10.6263663443577	10.5371960874318	10.4602663346419	10.5396047690207	11.1927111052477	10.732015519627	10.9318438581814	11.5839182998968	11.4313275993537	10.7937592226075
		ENSMUSG00000082769.4	0.778302039370494	0.237743603997376	-0.203774381034535	-0.21392098411534	0.358461066013744	0.140412103472416	0.549555788538463	-0.112894388024284	1.20117579328918	1.02947938175445	-0.0334028073463088	0.899267369276401
		ENSMUSG00000089420.4	0	0	0	0	0	0	0	0	0	0	0	0
		ENSMUSG00000077328.3	0	0	0	0	0	0	0	0	0	0	0	0
		ENSMUSG00000061816.16	1.50029013865326	2.57558522263249	4.83513262698615	0.893276801504781	0.813172260162986	0.364391218509218	0.848597734270866	2.79412307797028	1.01505504826497	5.27080618311576	0.903954760574597	3.4748870791165
		ENSMUSG00000094191.2	-1.06242419516837	-0.458679176477527	-1.05834458559434	-0.100536606356601	-1.06577273902967	-0.780053823282686	-0.913763606766269	-0.96023478046897	-0.721878657285013	-0.887166703458245	-0.89016912286595	-0.930534857193967
		ENSMUSG00000082212.2	0	0	0	0	0	0	0	0	0	0	0	0
		ENSMUSG00000026000.17	9.66778748031532	9.48433183974558	9.66201404192458	9.52166523306149	9.32797703748321	9.41350476837553	6.54245230340671	6.71561014819772	6.62695671722644	7.0704971863593	6.62157991075437	6.49447943399573
		ENSMUSG00000120337.1	0	0	0	0	0	0	0	0	0	0	0	0
		ENSMUSG00000025991.9	-1.77131745565166	-1.72378307887109	-1.75081576665174	-1.76663981625612	-1.78945489411108	-1.77324558462964	-1.58959544538746	-1.63085581612285	-1.73265792467769	-1.21397005443984	-1.56864660602167	-0.900464553353751
		ENSMUSG00000086204.2	0	0	0	0	0	0	0	0	0	0	0	0
		ENSMUSG00000077745.3	0	0	0	0	0	0	0	0	0	0	0	0
		ENSMUSG00000082473.2	0	0	0	0	0	0	0	0	0	0	0	0
		ENSMUSG00002076414.1	0	0	0	0	0	0	0	0	0	0	0	0
		ENSMUSG00000085075.2	0	0	0	0	0	0	0	0	0	0	0	0
		ENSMUSG00000104395.2	0	0	0	0	0	0	0	0	0	0	0	0
		ENSMUSG00002074910.1	0	0	0	0	0	0	0	0	0	0	0	0
		ENSMUSG00000087329.4	0	0	0	0	0	0	0	0	0	0	0	0
		ENSMUSG00000062209.16	0	0	0	0	0	0	0	0	0	0	0	0
		ENSMUSG00000102449.2	0	0	0	0	0	0	0	0	0	0	0	0
		ENSMUSG00000083795.2	0	0	0	0	0	0	0	0	0	0	0	0
		ENSMUSG00000080539.4	0	0	0	0	0	0	0	0	0	0	0	0
		ENSMUSG00000103307.2	0	0	0	0	0	0	0	0	0	0	0	0
		ENSMUSG00000104508.2	0	0	0	0	0	0	0	0	0	0	0	0
		ENSMUSG00000103642.2	0	0	0	0	0	0	0	0	0	0	0	0
		ENSMUSG00000103809.2	0	0	0	0	0	0	0	0	0	0	0	0
		ENSMUSG00000087514.2	0	0	0	0	0	0	0	0	0	0	0	0
		ENSMUSG00000084332.2	0	0	0	0	0	0	0	0	0	0	0	0
		ENSMUSG00000101387.2	0	0	0	0	0	0	0	0	0	0	0	0
		ENSMUSG00000099804.2	0	0	0	0	0	0	0	0	0	0	0	0
		ENSMUSG00000100354.2	0	0	0	0	0	0	0	0	0	0	0	0
		ENSMUSG00000101156.2	-1.70989418653238	-1.68863909727311	-1.70072681632217	-1.55040025859545	-1.71800437750362	-1.41863910081118	-1.6286368353238	-1.647086490547	-1.69260750187957	-1.61807752173346	-1.61926952095565	-1.63529523801517
		ENSMUSG00000025997.14	4.90876626843484	5.33325610380605	4.45887926028791	5.44282372452765	5.82027708919359	5.64742242536703	4.35175703798615	2.93317756675975	4.44897445195578	4.65947394670807	2.85501908224523	3.66527381150497
		ENSMUSG00000100815.2	0	0	0	0	0	0	0	0	0	0	0	0
		ENSMUSG00000099954.2	0	0	0	0	0	0	0	0	0	0	0	0
		ENSMUSG00000103402.2	0	0	0	0	0	0	0	0	0	0	0	0
		ENSMUSG00000053153.15	0	0	0	0	0	0	0	0	0	0	0	0
		ENSMUSG00002076719.1	0	0	0	0	0	0	0	0	0	0	0	0
		ENSMUSG00000080524.3	0	0	0	0	0	0	0	0	0	0	0	0
		ENSMUSG00000101730.2	0	0	0	0	0	0	0	0	0	0	0	0
		ENSMUSG00000103052.2	0	0	0	0	0	0	0	0	0	0	0	0
		ENSMUSG00000104287.2	0	0	0	0	0	0	0	0	0	0	0	0
		ENSMUSG00000075952.3	0	0	0	0	0	0	0	0	0	0	0	0
		ENSMUSG00000045648.16	0	0	0	0	0	0	0	0	0	0	0	0
		ENSMUSG00000026196.8	6.69268523235188	6.1772847225894	6.44906258168847	6.2156494303274	6.21404726324336	6.32276943562032	4.40405343266098	4.82066695332805	4.79682585763142	4.63368251851458	2.7867816526523	4.327053659538
		ENSMUSG00000089965.2	-1.88645489062587	-1.8712666879937	-1.87990418295025	-1.66001103747126	-1.8922501720455	-1.88707096714989	-1.82839100293973	-1.8415745327102	-1.87410238219165	-1.82084565732813	-1.82169742160459	-1.83314888318429
		ENSMUSG00000101551.2	0	0	0	0	0	0	0	0	0	0	0	0
		ENSMUSG00000050296.15	0	0	0	0	0	0	0	0	0	0	0	0
		ENSMUSG00000101617.2	0	0	0	0	0	0	0	0	0	0	0	0
		ENSMUSG00000026192.14	10.9926765699725	10.7742090280481	10.9384343930543	10.6321533519871	10.7808774237102	10.6840757554787	10.1811283218326	10.3038609940892	10.2201365497987	10.7226698125528	9.9504036814333	10.0001898278817
		ENSMUSG00000026193.16	18.5074619106965	17.9538116919982	18.6752579363786	18.4825103501361	18.1401410222995	18.9725223723487	14.4470436537744	14.8332193348204	14.5360068637126	13.312166347949	14.8838891657648	14.8072916731622
		ENSMUSG00000073652.11	-1.05828278463094	-1.04566767003621	-0.463276311452064	-0.735672942131617	-0.548789650814633	-1.05875160998173	-0.892774894163502	0.104982896714289	-1.04817875545851	-0.863303882042423	-0.866630748246818	-0.911358475827734
		ENSMUSG00000101834.2	0	0	0	0	0	0	0	0	0	0	0	0
		ENSMUSG00000100319.2	-1.91291076981246	-1.88880725661377	-1.90251486762811	-1.91053885393715	-1.74361180453965	-1.91388847658843	-1.82076400846715	-1.84168612753047	-1.89330747261582	-1.80878962664314	-1.81014136733142	-1.64981869875705
		ENSMUSG00000102689.2	0	0	0	0	0	0	0	0	0	0	0	0
		ENSMUSG00000099707.8	1.71486276555268	1.0368565357751	1.40570232798418	1.21516925526679	0.629587777433982	1.4291868210848	0.224376297897972	1.09717026643048	0.0854033287928349	0.250124137052723	0.247191522104155	0.208443086798356
		ENSMUSG00000101211.3	2.33370193856645	2.56630888104011	2.77486199853898	2.57092064068956	1.76459050784626	2.32444755659193	0.753989771198944	1.24991511216735	0.530700652903665	0.793868052919384	0.789342740264843	1.32859299510005
		ENSMUSG00000121242.1	5.16116860034021	5.57726505888536	5.34910662394114	5.83138092984792	5.36356496251507	5.30503288237401	2.77403762875898	3.26336405513661	1.46563926995871	1.94976559522667	1.94168967929004	2.34756881255292
		ENSMUSG00000101848.2	6.38127548928084	5.97349350177674	5.98602278200429	6.35200777899072	5.90450720057595	6.1225788157633	2.4812568029445	1.83188634183375	1.52519255779115	2.03649244739251	2.02800129358085	2.42167383740303
		ENSMUSG00000101764.2	-1.6657703684658	-1.87055806092859	-1.87899076407458	-1.88392699216865	-1.89104403433495	-1.88598762647171	-1.82869894250828	-1.84156989566425	-1.87332652186598	-1.82133249425024	-1.82216406351075	-1.8333440151721
		ENSMUSG00000059483.6	0	0	0	0	0	0	0	0	0	0	0	0
		ENSMUSG00000101496.2	-0.711821271684011	-0.687099389075126	-0.701553473976023	0.834527350872268	-0.720398256815785	0.142506568479914	-0.526732792622921	-0.597814021268566	0.270018059236454	-0.486050786668036	0.54889013748577	-0.552385707996894
		ENSMUSG00000102123.2	3.00935346981587	3.09905430899017	2.75273139001401	2.92610199872299	2.7464608084423	3.52317589326977	0.852408957150058	0.768637120764582	0.572922699651916	0.900899256593999	0.895413948567005	0.82199964180966
		ENSMUSG00000039395.9	6.43059789274884	6.13067761681805	6.17699422470838	6.24579475818792	6.07476343810627	6.29355632307566	10.9846961286513	10.0315777508126	10.7026283363888	12.1697584506556	10.1198394816512	10.9604144001326
		ENSMUSG00000118839.1	-1.73124509312765	-1.69666892261314	-1.71633230910254	-1.72784261121247	-1.74443813797948	-1.48404294576525	-1.5990617841481	-1.11697394940824	-1.70312442287804	-1.5818846919815	-1.58382374609963	-1.60989316970488
		ENSMUSG00000121277.1	3.1318138052632	3.68308381708016	2.83937297081468	3.26170120596004	2.86088762480732	3.22653983783812	2.93434846171463	2.33454259926142	0.976222600437471	1.31002063977744	1.30429657389106	2.16367671125044
		ENSMUSG00000119668.1	-1.88321023214719	-1.8691152896744	-1.87713105016101	-1.88182321368489	-1.78420976045036	-1.77940335927002	-1.82932583407174	-1.84156040179534	-1.87174686811449	-1.82232360906142	-1.82311406259748	-1.83374123791929
		ENSMUSG00000119873.1	-1.09914392884444	-1.36790347339304	-1.59728833064509	-1.60686453375977	-1.61491448708762	-1.61086213116718	-1.49972300563419	-1.52469244775724	-1.58629979185667	-1.48543221448588	-1.4870454454774	-1.50873437189674
		ENSMUSG00000118790.1	0	0	0	0	0	0	0	0	0	0	0	0
		ENSMUSG00000026189.14	6.21594124858888	6.6097559853587	6.4381446928461	6.43146816346385	6.34769323033888	6.19580025403315	3.63290525284093	4.45202184226659	4.50358315861887	5.34520232796569	2.75167800435139	4.30737517585972
		ENSMUSG00000026188.12	-2.1201316972779	-2.10383649769244	-2.11310353920117	-2.11852816163272	-2.126349369617	-2.12079267673425	-2.05783580477056	-1.95130784559016	-2.10687887235902	-2.04974051425725	-2.05065435964244	-2.06294046462179
		ENSMUSG00000026187.10	6.61829323431408	6.98474585942088	6.41300884421453	6.87499929394072	7.28851360744146	7.10494088895989	6.12829935895341	6.5424707340005	6.35743888314453	7.56824931531497	5.86805164047172	6.75112217508217
		ENSMUSG00000039372.6	0	0	0	0	0	0	0	0	0	0	0	0
		ENSMUSG00000085812.2	-1.89493310563422	-1.87688803316782	-1.88715022325007	-1.89315737304696	-1.90181846762952	-1.89566506489168	-1.82594751949527	-1.84161084423701	-1.61299536968657	-1.81698290981479	-1.81799488920861	-1.83160034727738
		ENSMUSG00000039354.17	8.78134123143814	8.76321552288413	8.98255319246707	8.88849894703464	8.68221145041529	8.85782891500029	8.36037162748952	7.96710646421382	8.18527104104226	7.81421399200362	8.49959239084781	8.53188871876529
		ENSMUSG00000110712.2	0	0	0	0	0	0	0	0	0	0	0	0
		ENSMUSG00000039342.6	0	0	0	0	0	0	0	0	0	0	0	0
		ENSMUSG00000110487.2	0	0	0	0	0	0	0	0	0	0	0	0
		ENSMUSG00000110596.2	0	0	0	0	0	0	0	0	0	0	0	0
		ENSMUSG00000046330.11	12.570807610622	12.7044437481077	12.9010273122832	13.022857365392	13.1947282383153	12.6888843791052	12.6907431076504	12.5617098049163	12.677277899984	12.7292183456447	12.1230896098931	12.3274491852903
		ENSMUSG00000120056.1	0	0	0	0	0	0	0	0	0	0	0	0
		ENSMUSG00000121273.1	0	0	0	0	0	0	0	0	0	0	0	0
		ENSMUSG00000039323.19	0.51331603348168	0.660957620282238	1.91454457920027	1.83639754080455	1.44113477190245	0.507470858582613	0.357577036728682	0.274623103708575	1.51614944379188	4.30457603483038	0.399464767127636	1.05556145178119
		ENSMUSG00000026185.9	4.45710808004083	4.92492056730315	5.62755376495234	4.00043319587507	3.26584816294824	5.40280310686031	3.6849039252386	2.32981751080598	2.47983667421028	6.00686802007149	2.03966455554312	3.60745141168847
		ENSMUSG00000101968.7	0	0	0	0	0	0	0	0	0	0	0	0
		ENSMUSG00000026182.7	0	0	0	0	0	0	0	0	0	0	0	0
		ENSMUSG00000102266.2	0	0	0	0	0	0	0	0	0	0	0	0
		ENSMUSG00000101112.2	0	0	0	0	0	0	0	0	0	0	0	0
		ENSMUSG00000100697.2	0	0	0	0	0	0	0	0	0	0	0	0
		ENSMUSG00000099877.7	0	0	0	0	0	0	0	0	0	0	0	0
		ENSMUSG00002076669.1	0	0	0	0	0	0	0	0	0	0	0	0
		ENSMUSG00000101812.2	0	0	0	0	0	0	0	0	0	0	0	0
		ENSMUSG00000100044.2	0	0	0	0	0	0	0	0	0	0	0	0
		ENSMUSG00000100444.2	0	0	0	0	0	0	0	0	0	0	0	0
		ENSMUSG00000100429.2	0	0	0	0	0	0	0	0	0	0	0	0
		ENSMUSG00000100301.7	-2.10226179707038	-2.09356610803354	-2.03411632165337	-2.10140609430609	-2.10557976472769	-2.10261451885093	-2.06901852768447	-2.076566483033	-2.09518962567721	-2.06469859722903	-2.06518625712271	-2.07174255290873
		ENSMUSG00000101344.2	0	0	0	0	0	0	0	0	0	0	0	0
		ENSMUSG00002076885.1	0	0	0	0	0	0	0	0	0	0	0	0
		ENSMUSG00000098504.3	0	0	0	0	0	0	0	0	0	0	0	0
		ENSMUSG00000055322.17	9.31759624500039	8.93756486449157	9.29630678885215	9.918134947514	9.75780785214755	9.64400813863413	8.66647166208302	9.13852095392351	8.806173392805	8.83324592890816	9.12885428308115	9.25398129887747
		ENSMUSG00000061815.12	3.81240364541127	3.7173984316202	3.76392597807947	3.68696133315151	4.29154422392264	3.48381023179095	6.77250131664421	6.91520507317385	6.4476673234709	6.63014240812539	7.246003230241	7.14585737990062
		ENSMUSG00000026180.10	6.56650656682277	5.45753515787064	5.8868175078262	5.42960823326477	5.51993065529126	5.48319744994902	13.0615505905859	13.6809857931134	13.1301912600494	12.1837250508062	14.2800663961604	13.9836232843954
		ENSMUSG00000121276.1	0.0186930671066978	0.119444891941816	0.0616467531238467	0.0284179675098255	-0.0185518389752108	0.0146981706277025	2.01111835947726	3.81351043140365	2.78269849423036	0.46710574397315	3.36071842550155	3.73727999968718
		ENSMUSG00000048480.6	0.982121932337408	1.125817715219	1.04355605922581	0.996059925204822	0.928549772202358	0.976390792572221	5.43315162197747	6.0085807739314	5.15676002513898	5.76707731491763	6.54619746192175	5.78872062464263
		ENSMUSG00000087820.3	0	0	0	0	0	0	0	0	0	0	0	0
		ENSMUSG00000118939.1	0	0	0	0	0	0	0	0	0	0	0	0
		ENSMUSG00000006304.15	13.351958468617	13.365382634495	13.4650247507267	13.2820056088015	13.2937288178955	13.2403657580413	14.1866101090488	14.2419464054768	13.9452449579009	14.30063417668	14.4889811005446	14.1142467085463
		ENSMUSG00000064272.4	-1.6657703684658	-1.87055806092859	-1.87899076407458	-1.88392699216865	-1.89104403433495	-1.88598762647171	-1.82869894250828	-1.84156989566425	-1.87332652186598	-1.82133249425024	-1.82216406351075	-1.8333440151721
		ENSMUSG00000006299.14	10.2978750849047	10.2633753306369	10.4284084664002	10.2483053740419	10.3380840943511	10.1285267300536	10.9489237155453	11.0180977617436	10.8024099420058	10.812561066437	11.0672138160492	10.9125475230899
		ENSMUSG00000101503.2	0	0	0	0	0	0	0	0	0	0	0	0
		ENSMUSG00000026179.15	7.41045676336367	7.31030043530295	7.16377453949522	7.42689118729219	7.35858896696851	7.17094917454398	7.17461375522831	7.09383584485434	7.01313246605571	6.49109621318172	6.99756794142449	7.21597518208897
		ENSMUSG00000103013.2	1.11519010959767	1.79775484014296	1.33497627477018	0.962056975290858	0.892236199389035	1.48725134723984	0.307092245859292	0.803715857207921	0.167806181954849	0.333114853569386	0.330148080600461	1.24951727851175
		ENSMUSG00000006301.18	10.6890531565382	10.5253424931681	10.859543577392	10.6109190511588	10.5293588101535	10.5459150645172	10.5846344900221	10.7168055192239	10.5580536035275	10.5401644353161	10.6088401126472	10.831887817654
		ENSMUSG00000099931.2	0	0	0	0	0	0	0	0	0	0	0	0
		ENSMUSG00000103403.2	-2.10059329175733	-2.09260663912302	-2.09714862960861	-2.04066305179571	-2.10364071617861	-2.10091725301283	-2.07006064001587	-2.07699314383616	-2.09409777702028	-2.06609295168137	-2.0665408483527	-2.0725625513815
		ENSMUSG00000073650.10	2.91076337392762	3.33783785343054	3.29374952529271	3.29655505911548	3.25792842328241	3.64845124025457	4.60051323086776	4.64314713312938	3.68317736866412	4.35449940819095	4.65428058655726	5.02270116547253
		ENSMUSG00000026177.12	12.8922039700711	12.6919925650351	13.0277189707291	12.8177318568391	12.7815131662832	12.8164959676025	14.5614940287052	14.6509465002784	14.3615062190609	14.6259918053674	14.9515293991169	14.9400017551661
		ENSMUSG00000026176.14	11.8200626530107	11.7894194796565	11.9311960775024	11.9082976122096	11.9622932404723	11.8649166871725	12.6111443273043	12.6578240562209	12.4996251228533	12.3595454670038	13.0369397893264	12.7060601016755
		ENSMUSG00000065468.3	-2.1201316972779	-2.10383649769244	-2.11310353920117	-2.11852816163272	-2.126349369617	-2.12079267673425	-2.05783580477056	-1.95130784559016	-2.10687887235902	-2.04974051425725	-2.05065435964244	-2.06294046462179
		ENSMUSG00000026175.13	-0.913042584807527	-0.859771509612495	-0.890361345223788	-0.907912287904255	-0.932660611998066	-0.915149165471559	-0.63157196364742	0.475458465329728	-0.264734785078941	1.79397332015321	1.29346691867405	-0.666173582209774
		ENSMUSG00000033364.14	8.14504229162796	7.92132305666606	8.13094796907134	8.07036288892761	7.96884618064391	8.3461490109727	7.60719083228298	7.96554683859383	8.12327296285003	7.66375646350952	7.78253883970239	7.65365862808078
		ENSMUSG00000103227.2	-2.12557679025729	-2.10696508118113	-2.11754951616473	-2.12374529756739	-2.13267836075967	-2.12633173390082	-2.05442497515331	-2.07058014681038	-2.11043995682767	-2.04517886613019	-2.04622262287342	-1.92242826803298
		ENSMUSG00000026174.10	9.5162351384808	9.47133455918191	9.4407658654702	9.31702687434952	9.41834327901532	9.40177886146856	9.32955145634035	9.14791115664321	9.08121273301156	9.01828286679764	8.73982098893122	9.11336067839964
		ENSMUSG00000026173.17	-0.145140928547649	1.07280455510058	0.279935652692858	1.41806802693644	1.219985610618	0.505661051131815	1.61407238694467	0.560409625434178	-0.114416185877697	0.058871297394433	0.0531656590060274	0.00623123051021257
		ENSMUSG00000026135.18	7.72120771364014	7.69802833043931	7.76648143121016	7.7774036107413	7.71754860195987	8.05932911947492	7.46134407160269	7.9414836264477	8.28011355733628	8.15983947140121	8.10388654385116	8.17868574931317
		ENSMUSG00002075545.1	0	0	0	0	0	0	0	0	0	0	0	0
		ENSMUSG00000026172.13	7.68398421316754	7.50812839665926	7.51091728158425	7.66237394060188	7.43615808419082	7.39984065529466	6.17862740585645	6.40962769937853	6.41225394032551	6.64951290332641	6.93222180167836	5.99547582076787
		ENSMUSG00000026171.13	8.29818230016105	8.27077996231267	8.40198951290559	8.40201932263144	8.36923623003964	8.24613739525688	8.78707247024191	8.70214516441659	8.75345615035537	8.52463847825081	9.2597095766515	8.70059726219401
		ENSMUSG00000033276.19	3.66137362963903	3.74374967589988	3.91834585608432	3.45580283431782	3.13208205408999	3.54251025252208	5.18396096060755	3.39946974046199	4.34018163967235	1.99484881553707	4.19504902807648	4.40098590421603
		ENSMUSG00000033257.15	8.29040371601249	8.06990487056836	7.9573189159508	8.06417025461102	8.12400510143012	8.37034575375914	7.12298157453076	7.06140264223384	7.26240808052546	7.19319271414391	7.29258552938419	7.20046125455196
		ENSMUSG00000026170.7	8.01258266558309	7.70578694781516	8.0237306788132	8.08025971750826	7.85093643467213	8.01831686330699	4.27477617304198	4.43591777489021	4.60686709753119	3.15629694148192	3.14831081337039	5.24401679174751
		ENSMUSG00000006542.14	-0.817745325053616	-1.26145880673669	-0.459200019238733	-1.27784140511546	-1.28081179807465	-1.02010133168468	-1.1374629401425	-1.17558951926543	-1.2696595937102	-1.11564190878906	-1.11810519886734	-1.15122266161011
		ENSMUSG00002075611.1	0	0	0	0	0	0	0	0	0	0	0	0
		ENSMUSG00000033227.8	4.56465091667653	4.19890167762209	4.98556741822644	3.96818057778495	4.2296280379449	4.38262843983625	3.27252257924772	3.45694124865732	4.05110558838825	5.24195547727935	4.47158774749173	4.57813552055126
		ENSMUSG00000099472.2	-0.555396464836386	-0.705155511676376	-1.06694238669093	-1.07036562743647	-1.07495428334573	-0.107016491331387	-0.916869499782456	-0.555903232580264	-1.06276497979013	-0.889438890757496	-0.892535423912048	-0.934166461312676
		ENSMUSG00000026167.15	0.03391058769124	-1.05883402179401	-1.06551688126059	-0.34960068962741	-0.580505230401215	-1.07059549259338	-0.911635679033677	-0.960746990794041	-1.06109657741337	-0.883527742303327	-0.886700736308395	-0.929359744141978
		ENSMUSG00000089964.2	0	0	0	0	0	0	0	0	0	0	0	0
		ENSMUSG00000090071.5	-1.41665343007748	-1.68781330477047	-1.69984534772999	-1.7068885114057	-1.71704332838517	-1.55429602237832	-1.62808741351571	-1.64645208954209	-1.69176343088707	-1.61757673617234	-1.61876324504063	-1.63471514757365
		ENSMUSG00000055197.5	0	0	0	0	0	0	0	0	0	0	0	0
		ENSMUSG00000006546.4	0	0	0	0	0	0	0	0	0	0	0	0
		ENSMUSG00000065616.5	0	0	0	0	0	0	0	0	0	0	0	0
		ENSMUSG00000047021.15	0	0	0	0	0	0	0	0	0	0	0	0
		ENSMUSG00000089653.2	0	0	0	0	0	0	0	0	0	0	0	0
		ENSMUSG00000006538.13	0.339728463911387	1.19910139107067	-0.301087952533688	0.352282763918731	0.496287272884173	0.0634393807797838	-0.152105004786194	-0.205083112537387	0.446647639203473	-0.104507280466378	1.52638083982084	-0.181311946045443
		ENSMUSG00000103145.2	-2.10434717861935	-2.09476508545305	-2.10021439920014	-2.10340424890149	-2.10800336676964	-2.10473585546241	-2.06771522190394	-2.0760325859516	-2.02559492196708	-2.06295493483289	-2.06349230484634	-2.07071692347994
		ENSMUSG00000026162.9	6.84489623640393	6.81183495175911	6.74436433522741	6.58133778734811	6.52381065419848	6.68996936770477	6.78089594658036	6.76180224058679	6.49269217564569	7.22085985130728	7.05859261849964	6.47703956656996
		ENSMUSG00000026205.9	0.236798750324759	-0.103265003923296	1.25150910157658	-0.136758867495874	0.458699008358654	0.71191299680297	0.0218444897951795	1.42937254884336	1.4471683777223	0.0587041316107855	0.0530557890814128	1.01903971590291
		ENSMUSG00000033159.15	11.0516834021527	10.9923336659146	11.3173332579145	11.0382925181526	11.1252523443166	10.9481161019785	12.2601397312006	12.0049222192261	11.8733105896915	12.4278281509565	12.2777530643652	12.4385763453199
		ENSMUSG00000121256.1	-1.72897116553527	-1.69420836771085	-1.71397788871051	-1.47214840686409	-1.74223542077372	-1.73038124309135	-1.59607438785741	-1.1113844501548	-1.70069871199204	-1.57880458112886	-1.58075410142785	-1.60696423657882
		ENSMUSG00000049339.17	10.8749903879771	10.7757613015212	11.0644204939932	10.9593771788208	10.9995918463772	10.8341111086143	11.5894652669141	11.3731696819588	11.3842904531493	11.4951848123585	11.7656879233423	11.917626575811
		ENSMUSG00000026197.13	8.63709834253544	8.81868901923716	8.73683166562536	8.84225873743703	8.69019409065711	8.62396387706018	10.3784826493185	10.004387972699	9.89082009744157	10.4502361906451	10.8624561559432	10.2661962195586
		ENSMUSG00000026198.16	-1.44276502132803	-1.4114870445214	-1.43525336715628	-1.16617572130766	-1.44503637852724	-1.44301456477707	-1.29351332999991	-1.02031094441308	-0.70113874523432	-1.27275208856368	-1.27509574314235	-1.30660477810138
		ENSMUSG00000099519.2	0	0	0	0	0	0	0	0	0	0	0	0
		ENSMUSG00000033124.17	8.94970887048746	8.78419404921817	9.20738964061891	8.99753168862554	8.97006287651621	9.17347574296404	10.7836939151845	10.6601093208106	10.6773295341969	10.7433378067793	11.4065421240011	10.9596623606189
		ENSMUSG00000026199.19	7.74124025017837	7.48094662610186	7.35055555455534	7.64705062262639	7.65629513223167	7.84021139830982	7.80286150900854	7.79631492276747	7.90782017795767	7.7891955605119	8.46840973522546	8.07315378814951
		ENSMUSG00000026200.14	6.37339685798438	6.51913687461787	6.35379463520853	6.59937445809573	6.41822174358462	6.83762552238478	5.73066698234112	5.03221749442507	5.71789681644066	5.38527085115356	4.63665144600552	5.94789433715255
		ENSMUSG00002076477.1	0	0	0	0	0	0	0	0	0	0	0	0
		ENSMUSG00000026201.13	8.68160866316341	8.84301926719725	8.77446463186967	8.65645149786059	8.57069953912799	8.57045037840756	9.50757414802191	9.61445556187502	9.25490234278832	8.90405881035936	9.8973730598473	9.65405110489503
		ENSMUSG00000026202.14	9.70447541833676	9.75881071997641	9.61798016735509	9.55766438329911	9.73069285468797	9.3857318045315	11.5282167105051	11.6025394286702	11.3196313876191	11.8766820845817	11.8166185942823	11.6616568443867
		ENSMUSG00000096094.3	-0.655447589035656	-0.819100898981627	-1.2184945034712	-1.22240375345377	-1.22766634896023	-1.22397250545557	-1.04578364812684	-1.09516055942371	-0.834130569263047	-0.175010393728659	-1.02071385440709	-1.06360356698673
		ENSMUSG00000118482.2	0	0	0	0	0	0	0	0	0	0	0	0
		ENSMUSG00000026203.17	7.32769730718607	7.40994893793701	7.38713019707134	7.53571280623392	7.74726759487898	7.30034422141626	9.2234807353295	9.04292531562687	8.79260578108752	9.24688131288441	9.34269482055617	9.13738292291276
		ENSMUSG00000026204.16	0.378053209071456	1.30656164419086	0.413942740489335	2.25446352136877	1.07609246154774	0.818933145856167	2.92153770586424	2.39271388784928	3.24952808568607	0.770875591339813	1.46109869166603	3.55492765133399
		ENSMUSG00000101840.2	0	0	0	0	0	0	0	0	0	0	0	0
		ENSMUSG00000033061.16	-2.10543705553023	-2.02100127808937	-2.10110443889208	-2.1044485312056	-2.10927003571264	-2.10584452652886	-2.06703379006311	-2.0757533335478	-2.0972671468402	-2.06204332314623	-2.06260667725371	-2.07018063650027
		ENSMUSG00000100556.2	0	0	0	0	0	0	0	0	0	0	0	0
		ENSMUSG00000026209.16	10.0498302220789	9.9366077169459	9.93872514104904	9.90406873178244	9.82412356122944	9.7844230777486	9.82432065888588	9.8230676101452	9.76855199428211	9.70493653749449	9.86445754853489	9.70665837746457
		ENSMUSG00000026208.10	2.29956607282738	1.75223739109482	4.38397585701032	2.01632062392073	2.07808934088152	3.03332278477786	2.28702504017583	2.82192061139941	2.33390306292739	5.01776156963064	1.35019689673704	2.75684291773099
		ENSMUSG00000085653.9	0	0	0	0	0	0	0	0	0	0	0	0
		ENSMUSG00000026207.17	-0.226255158572636	-0.123097302148309	-0.407756558549697	-0.216619840393719	-0.26254328373807	-0.0608828583892287	-0.586111221290037	-0.639780072693168	-0.704268052631892	-0.555394862358505	-0.558862310847601	-0.605480083217372
		ENSMUSG00000086053.2	0	0	0	0	0	0	0	0	0	0	0	0
		ENSMUSG00000033021.17	9.51580091260553	9.34684438519594	9.60946726514559	9.3204020561934	9.29891813324661	9.28061230685765	9.49623032464204	9.47736212087404	9.51765504080004	9.3428907842975	9.47419823255043	9.44916793572766
		ENSMUSG00000033007.16	-1.75467762582743	-1.73365368468167	-1.74560995034464	-1.75260875647406	-1.76269961884664	-1.34210363263756	-1.67430394455838	-1.69255296063358	-1.73757893307142	-1.66385946301539	-1.66503849930112	-1.68088993742816
		ENSMUSG00000102605.2	-1.74887572527517	-1.72716073315006	-1.73950999787245	-1.31396330623243	-1.75716139892845	-1.74975654687016	-1.66586018391103	-1.68470903996597	-1.73121500334049	-1.65507239522364	-1.65629018609749	-1.67266265649749
		ENSMUSG00000032997.17	8.07083934877923	8.08469060872657	8.19822120974259	7.959196704442	8.29206299257287	7.84519814634341	8.06792562293452	7.691821458496	8.21895669653301	8.69069700042071	7.79045484752176	7.68504404760094
		ENSMUSG00000026211.19	-0.418688087970538	0.283767864241306	-0.387807191857859	-0.184459533992112	-0.444542403932441	-0.719222397078955	-0.578498776583132	-0.63601259560021	-0.358986819496504	-0.54558182266545	-0.549297687634405	-0.117563102768556
		ENSMUSG00000051703.15	3.22624165399191	2.79452729977959	2.76460856705003	3.76648973763249	3.37274150984657	3.5436872844855	1.96286652756102	3.13232180339074	3.10577804256104	1.46018024092166	1.4543217899788	2.28035584692675
		ENSMUSG00000032968.5	0	0	0	0	0	0	0	0	0	0	0	0
		ENSMUSG00000082745.2	0	0	0	0	0	0	0	0	0	0	0	0
		ENSMUSG00000026213.16	9.72833477740048	9.60628612700506	9.85961392701569	9.79311418481108	9.72477175580656	9.79061537680966	9.50916314382249	9.2480644701518	9.47579377040791	9.65248720452343	9.70411334157761	9.75555155220372
		ENSMUSG00000082059.2	0	0	0	0	0	0	0	0	0	0	0	0
		ENSMUSG00000006576.17	1.41159349155752	1.96209703892417	1.49081826790946	1.28042905940816	1.46857040274103	1.5327796175596	0.454138973197661	2.25778781521751	0.29958987214423	0.483469712705811	0.480121143223201	0.436073201748018
		ENSMUSG00000083244.2	0	0	0	0	0	0	0	0	0	0	0	0
		ENSMUSG00000082528.2	0	0	0	0	0	0	0	0	0	0	0	0
		ENSMUSG00000082012.2	0	0	0	0	0	0	0	0	0	0	0	0
		ENSMUSG00000099996.2	0	0	0	0	0	0	0	0	0	0	0	0
		ENSMUSG00000101763.2	0	0	0	0	0	0	0	0	0	0	0	0
		ENSMUSG00000100827.2	0	0	0	0	0	0	0	0	0	0	0	0
		ENSMUSG00000100553.7	0	0	0	0	0	0	0	0	0	0	0	0
		ENSMUSG00000098611.3	0	0	0	0	0	0	0	0	0	0	0	0
		ENSMUSG00000100534.2	0	0	0	0	0	0	0	0	0	0	0	0
		ENSMUSG00000102904.2	0	0	0	0	0	0	0	0	0	0	0	0
		ENSMUSG00002076350.1	0	0	0	0	0	0	0	0	0	0	0	0
		ENSMUSG00000026235.15	6.59566677234022	5.79546582577037	6.76145683381098	6.48375455647153	6.26223782970116	6.33855920144412	5.45380741907479	4.54348111638323	4.53285033455826	5.48852372868092	5.66567569690879	5.10604547476706
		ENSMUSG00000099141.3	0	0	0	0	0	0	0	0	0	0	0	0
		ENSMUSG00000101849.2	-1.55382445621528	-1.68859998922914	-1.70059416246083	-1.70761515843881	-1.71773801408333	-1.42062647508939	-1.62906207962085	-1.64736895455018	-1.69253768269391	-1.61858448364958	-1.61976725809238	-1.63566895350686
		ENSMUSG00000120831.1	0	0	0	0	0	0	0	0	0	0	0	0
		ENSMUSG00000101506.2	0	0	0	0	0	0	0	0	0	0	0	0
		ENSMUSG00000065215.3	0	0	0	0	0	0	0	0	0	0	0	0
		ENSMUSG00000102052.2	0	0	0	0	0	0	0	0	0	0	0	0
		ENSMUSG00000004872.16	0	0	0	0	0	0	0	0	0	0	0	0
		ENSMUSG00000120041.1	0	0	0	0	0	0	0	0	0	0	0	0
		ENSMUSG00000118426.2	0	0	0	0	0	0	0	0	0	0	0	0
		ENSMUSG00000032908.10	2.08863223657491	2.41206375456939	1.11055750247133	2.50514369587248	2.25150673315753	3.10494101050301	0.616697895075577	0.547429436174798	1.1704867535156	0.656970819305032	0.652409367405285	0.591504922753681
		ENSMUSG00000099561.2	0	0	0	0	0	0	0	0	0	0	0	0
		ENSMUSG00000102945.2	0	0	0	0	0	0	0	0	0	0	0	0
		ENSMUSG00000026245.17	9.40226382266796	9.44511910232067	9.44154547942241	9.28472408507779	9.40297269118134	9.3186295880524	9.1516955418563	9.30837512017826	9.11424627590733	9.41829979311213	8.86859833517557	9.09796798394728
		ENSMUSG00000101798.2	-2.10434717861935	-2.09476508545305	-2.10021439920014	-2.10340424890149	-2.10800336676964	-2.10473585546241	-2.06771522190394	-2.0760325859516	-2.02559492196708	-2.06295493483289	-2.06349230484634	-2.07071692347994
		ENSMUSG00000104018.2	-0.65286800202839	-0.325785058140545	-0.942421889672545	0.0387679044706128	-0.300797626933735	-0.94762095533665	-0.797995049580024	-0.848722389286417	-0.937892184702851	-0.76896220961184	-0.772239612291834	-0.816302332352557
		ENSMUSG00000090486.3	0	0	0	0	0	0	0	0	0	0	0	0
		ENSMUSG00000012187.14	-2.10543705553023	-2.02100127808937	-2.10110443889208	-2.1044485312056	-2.10927003571264	-2.10584452652886	-2.06703379006311	-2.0757533335478	-2.0972671468402	-2.06204332314623	-2.06260667725371	-2.07018063650027
		ENSMUSG00000099364.3	0	0	0	0	0	0	0	0	0	0	0	0
		ENSMUSG00000100562.2	0	0	0	0	0	0	0	0	0	0	0	0
		ENSMUSG00000032883.16	5.43283955187524	5.8582929393982	5.7892838442998	5.6822707934733	5.74600930704191	5.48986915736904	5.86485655167047	6.52609654614544	6.30600255408756	5.1408895893817	5.72460795635022	6.09375470501836
		ENSMUSG00000079470.9	5.02123111027755	4.98965077399876	5.20589157302848	4.78422981643552	4.89668018672031	4.77752107783891	5.82896555972297	6.47748136089899	5.86835952320452	5.4489433748325	5.74262439042429	6.30621148191253
		ENSMUSG00000099377.2	-0.212174300147142	-0.134909313149042	0.41482107059842	0.0263765592815192	-0.2391351511227	0.476220283071392	-0.388146575291408	-0.452146363707866	0.105822260731061	-0.351517498626887	-0.35565241047697	-0.41124382877846
		ENSMUSG00000099706.2	0	0	0	0	0	0	0	0	0	0	0	0
		ENSMUSG00000047330.9	-1.92886715037674	-1.89938602521075	-1.9161518714469	-1.92596604844081	-1.94011610596694	-1.93006298832783	-1.81616199480594	-1.40511324112745	-1.90489026146614	-1.80151606969001	-1.80316939035304	-1.82539729844336
		ENSMUSG00000101324.2	0	0	0	0	0	0	0	0	0	0	0	0
		ENSMUSG00000072978.4	-1.12690234165594	-0.811828342245603	-0.639598674582314	-1.12624749374464	-1.12932405090326	-0.682910354776983	-0.994165369998952	-1.03423326625197	-0.602660366342104	-0.971233262253724	-0.973821977359256	-1.00862570462423
		ENSMUSG00000050711.8	0	0	0	0	0	0	0	0	0	0	0	0
		ENSMUSG00000099562.2	0	0	0	0	0	0	0	0	0	0	0	0
		ENSMUSG00000077782.3	0	0	0	0	0	0	0	0	0	0	0	0
		ENSMUSG00000054702.15	7.44808995579982	7.75267369360674	7.29540276666955	7.6132728045623	7.82029903991709	7.56905493378255	6.83621697610783	6.80458007620998	7.24388828951941	7.82681459632123	6.89862876255077	6.28718557883848
		ENSMUSG00000102235.2	-1.01281433358096	-0.59529874069446	-1.00653882961123	-0.667771724073601	-0.470528293524033	-0.678264435878319	0.355973556086318	-0.892830540542201	-1.00062067447195	-0.804598078535038	-0.808223613339806	-0.856966761732301
		ENSMUSG00000073643.12	6.83974657305402	7.17616680003114	6.76642611598901	7.29673294023117	7.17590851060292	7.26097152791897	7.16974765269011	7.14397905985421	7.33777717216001	6.57882720024638	7.01433304626968	7.2218773650534
		ENSMUSG00000104497.2	-1.35608833533555	-1.33391781149601	-1.08208416465102	-1.35555037914585	-0.558328180613542	-1.10948107911763	-1.2204679608222	-1.25535182289766	-1.34142111046159	-1.20050283765644	-1.20275662158669	-1.23305739939536
		ENSMUSG00000026248.10	8.25469147019986	8.22021199088531	8.39736971814236	8.21729742369412	8.40730149976185	8.1498195221198	7.95432939008965	7.92382039043398	7.94189116857289	7.56006864791579	7.49001543426097	7.96792807552195
		ENSMUSG00000026249.11	4.46267006241937	4.65958876762551	4.85060140233255	4.10896255603888	4.32596591571853	4.07809369896525	7.98719045946968	6.45979032003448	7.54253115665633	9.09410491442411	8.24495166132157	6.96286268089446
		ENSMUSG00000067106.7	1.2156403035685	1.06264313567919	0.977658801639766	0.486966399163632	1.01808803188463	0.910023213416632	0.298364968747922	1.3819394640509	1.03433204226422	0.321744069566149	0.319071878200533	1.20669430666616
		ENSMUSG00000100397.2	-2.13471646447574	-2.11221609978663	-2.12501200403082	-2.13250230707194	-2.14330180854678	-2.13562914300674	-2.04869847539263	-2.06822904361781	-2.11641700197011	-1.87089645388244	-2.03878235662832	-2.05574697502372
		ENSMUSG00000099753.2	0	0	0	0	0	0	0	0	0	0	0	0
		ENSMUSG00000118883.1	0	0	0	0	0	0	0	0	0	0	0	0
		ENSMUSG00000102518.2	-1.74879245268432	-1.70754277801866	-1.73100137055344	-1.74473326191887	-1.76453187089892	-1.75046565634116	-0.980156411909439	-1.62690178479325	-1.40977414951062	-1.57060418418812	-1.57291749275705	-1.60401854375361
		ENSMUSG00000099552.2	0	0	0	0	0	0	0	0	0	0	0	0
		ENSMUSG00000043230.3	-0.126255520166304	-0.037025257301884	-0.47338772022534	-0.1178966920455	0.907669203750945	0.328951100724497	0.95457482062341	-0.399485559181172	-0.0543992540111142	-0.28382125704183	-0.288602148005409	-0.352878369372698
		ENSMUSG00000101257.3	0	0	0	0	0	0	0	0	0	0	0	0
		ENSMUSG00000103404.2	0	0	0	0	0	0	0	0	0	0	0	0
		ENSMUSG00000004364.15	10.2610847401797	10.3062656161547	10.3262295025909	10.2353048644157	10.2818283624819	10.3558590629449	11.2406478801031	11.1773322437078	11.2359446462201	11.0929418725096	11.1956014590101	11.2020549757888
		ENSMUSG00000103076.2	0.432701900913545	0.255400193445057	-0.223485496467028	-0.235788691760274	0.117480640447994	0.643596404189014	-0.0727763905589978	1.37293390926293	1.39305303852159	-0.0228262015782622	-0.0284648812048875	1.48436970200162
		ENSMUSG00000103525.2	-1.32618141868122	-1.28984141141823	-1.31869829256484	-1.3245129463956	-1.33243209949115	-1.32686244425505	-1.10345874489733	-1.16076818332811	-0.306717878303824	-1.07065876436892	-1.07436142467378	0.383054849825442
		ENSMUSG00000101722.2	0	0	0	0	0	0	0	0	0	0	0	0
		ENSMUSG00000090637.3	0	0	0	0	0	0	0	0	0	0	0	0
		ENSMUSG00000101483.3	-0.677769662432288	-0.345791245522224	-0.973591420710305	0.137378553252702	-0.491452209933411	-0.978941564688466	-0.82454587077557	-0.875615384111957	-0.968935014573134	-0.795317194157988	-0.798616704064153	-0.842976642566803
		ENSMUSG00000110100.2	-2.09993539878401	-2.09222826756235	-2.09661129488091	-2.09917697544767	-2.10287616771167	-2.04317367786747	-2.07047134615877	-2.07716122226633	-2.09366721776715	-2.06664252123789	-2.0670747421667	-2.07288569420705
		ENSMUSG00000038608.16	11.0322420554188	11.0360440465369	10.8514995825907	11.053646989524	11.0168949613761	11.1797974348707	12.4280299925786	12.2335149678933	12.5590283338272	12.5359150866268	12.7859561108885	12.8096928575016
		ENSMUSG00000103192.2	-0.779223996306133	-0.753001989452191	-0.768310786648704	-0.0899130473492032	-0.788365312734972	-0.780218796340361	0.757799617742317	-0.651861811677363	0.592022790839775	-0.538586674453159	-0.543241230646863	0.399377819309766
		ENSMUSG00000104488.2	-0.100910756042804	0.72793127459404	0.646401187962019	-0.0967278395813532	-0.116676342331103	0.297717989031541	0.75531285757106	1.54513517485709	1.67407709669012	0.120360636211148	1.81541817803517	0.71415228992172
		ENSMUSG00000102721.2	-0.0988065197445619	0.503572337035795	-0.070921766317258	-0.092539863883918	-0.122547210271723	-0.101372763028011	2.62798248012415	0.109520966590391	2.36444260272729	2.46634308005469	1.79605695097604	1.31221666194412
		ENSMUSG00000099949.2	0	0	0	0	0	0	0	0	0	0	0	0
		ENSMUSG00000099918.2	0	0	0	0	0	0	0	0	0	0	0	0
		ENSMUSG00000054976.15	0	0	0	0	0	0	0	0	0	0	0	0
		ENSMUSG00000104029.2	0	0	0	0	0	0	0	0	0	0	0	0
		ENSMUSG00000101986.2	0	0	0	0	0	0	0	0	0	0	0	0
		ENSMUSG00000087008.5	1.18755793948485	0.861591781875578	1.2551504740186	1.20285429106076	1.12897731721625	1.73789379769614	3.79930203258309	3.81629351537589	3.23822076950482	4.53522162814621	4.32799393872909	4.18014177171171
		ENSMUSG00000100561.2	-1.89493310563422	-1.87688803316782	-1.88715022325007	-1.89315737304696	-1.90181846762952	-1.89566506489168	-1.82594751949527	-1.84161084423701	-1.61299536968657	-1.81698290981479	-1.81799488920861	-1.83160034727738
		ENSMUSG00000103571.2	0	0	0	0	0	0	0	0	0	0	0	0
		ENSMUSG00000098797.3	0	0	0	0	0	0	0	0	0	0	0	0
		ENSMUSG00000055980.3	2.10309424035409	1.2864984854402	1.71341682331208	1.64228243450529	0.370432777789136	1.95630256599201	0.214894633296915	0.162270206211594	0.0427846622546273	0.245645484906323	0.242158004329792	0.195711063422321
		ENSMUSG00000026142.16	8.86111421643215	8.8128677541012	8.85017607467099	8.7427750985325	8.7706772500172	8.97004326719237	8.33284209361138	8.4051024833932	8.39225649365451	8.52678289636789	8.83638020239983	8.49568020688779
		ENSMUSG00000104493.2	-1.59360727766304	-1.55433507111556	-1.57666908220307	-1.58974268044019	-1.59956908156658	-1.11419233695681	-1.44347121183715	-0.895907593940701	-1.56166733885944	-1.4239611764164	-1.42616358728784	-1.45577368502755
		ENSMUSG00000100786.2	-1.88321023214719	-1.8691152896744	-1.87713105016101	-1.88182321368489	-1.78420976045036	-1.77940335927002	-1.82932583407174	-1.84156040179534	-1.87174686811449	-1.82232360906142	-1.82311406259748	-1.83374123791929
		ENSMUSG00002075724.1	0	0	0	0	0	0	0	0	0	0	0	0
		ENSMUSG00000067158.10	-0.32851756910121	0.606483616900606	0.0509695671822661	0.275581816429575	0.701998197141883	0.455814667087507	-0.190835919861119	0.299835823406269	-0.307891495668588	-0.147408723775719	-0.152311048487696	1.01756974629465
		ENSMUSG00000079465.9	-1.48061910085079	-1.69596561236838	-1.71565960132426	-1.72718781711526	-1.74380917178591	-1.73200028454168	-1.59820656623555	-1.11536844990977	-1.70243115943933	-1.58100274106508	-1.58294481296647	-1.60905480886391
		ENSMUSG00002075966.1	0	0	0	0	0	0	0	0	0	0	0	0
		ENSMUSG00000097564.3	-1.22601450708045	-1.21446803037496	-0.947458020322918	-1.22540327716525	-0.99437705614264	-0.782181176923522	-1.09062139486728	-0.803818555736246	-0.923367030164641	-1.06882662548778	-1.07128695095551	-1.10436455628139
		ENSMUSG00000026150.15	9.77559052022388	9.83261296876697	9.68643757247343	9.66214734303587	9.66933347890281	9.55606857304101	10.4868655743649	10.4319870621941	10.407355337989	10.6454653095625	10.5442563403207	10.4765055440861
		ENSMUSG00000101450.2	-0.193942009745134	0.350918454175564	-0.173199739592861	0.787184517100291	-0.21153680349066	0.233445927668259	0.711423945142899	1.00046069130222	1.55264806390077	0.0570125885575572	2.34631261493172	0.668911857783933
		ENSMUSG00000026149.3	-0.433179563574565	-0.35310833286885	-0.398994816426716	-0.425433362799023	-0.462885061035199	-0.436362800675333	1.57310788393022	0.568177063244261	1.53731633868742	2.19741346466581	3.37232828452726	-0.145971675747186
		ENSMUSG00000114299.2	-1.0575423711433	-1.04131689336576	-1.05083662480264	-0.238099696746637	-0.493755398612671	-1.05815023120642	-0.383231539080343	-0.928605976414373	-1.04452696504019	-0.838639681116799	0.125354712483116	-0.892037447762907
		ENSMUSG00000099771.2	0	0	0	0	0	0	0	0	0	0	0	0
		ENSMUSG00000102280.2	-2.10059329175733	-2.09260663912302	-2.09714862960861	-2.04066305179571	-2.10364071617861	-2.10091725301283	-2.07006064001587	-2.07699314383616	-2.09409777702028	-2.06609295168137	-2.0665408483527	-2.0725625513815
		ENSMUSG00000100170.2	-1.33378071782106	-1.31111631838673	-1.33083691375103	-1.3331300601322	-0.484670125880608	-0.698142454101991	-1.18718614250202	-1.22529252287073	-1.31931276073546	-1.16537667152611	-1.16783865659901	-1.20093857432449
		ENSMUSG00000100744.2	-2.09841202042391	-2.09135199307594	-2.09536701395023	-2.09771727560357	-2.0488235925895	-2.09869839513285	-2.07142181987671	-2.07755000258381	-2.09267012656895	-2.06791446962218	-2.06831040054511	-2.07363345514775
		ENSMUSG00002074851.1	0	0	0	0	0	0	0	0	0	0	0	0
		ENSMUSG00000026159.14	10.2910708416347	10.397224026471	10.3470882467914	10.2800481582062	10.1732258920006	10.377389681784	11.2124093119795	11.3987101828332	11.3295390645173	11.1445615995232	11.4708381989478	11.2745934632651
		ENSMUSG00000113880.2	0.941734377796272	0.304037545153558	0.269200710460873	0.249634529936724	1.1042310248893	1.49979468673961	2.75341305682986	1.92724646268078	2.24472138051678	1.65320315320183	1.20985103377184	1.10217376281841
		ENSMUSG00000113973.2	0	0	0	0	0	0	0	0	0	0	0	0
		ENSMUSG00000113846.2	0	0	0	0	0	0	0	0	0	0	0	0
		ENSMUSG00000113084.2	0	0	0	0	0	0	0	0	0	0	0	0
		ENSMUSG00000113925.2	0	0	0	0	0	0	0	0	0	0	0	0
		ENSMUSG00000114011.2	0	0	0	0	0	0	0	0	0	0	0	0
		ENSMUSG00000113097.2	0	0	0	0	0	0	0	0	0	0	0	0
		ENSMUSG00000101784.2	-1.62247495775325	-1.59637262968674	-1.41791893602267	-1.61990634769989	-1.18377826716973	-1.62353374212251	-1.52268680757471	-1.54534392030079	-1.60124603189527	-1.50971943471966	-1.51118327024502	-1.53086366391857
		ENSMUSG00000038496.17	0	0	0	0	0	0	0	0	0	0	0	0
		ENSMUSG00000100432.2	0	0	0	0	0	0	0	0	0	0	0	0
		ENSMUSG00000100190.2	0	0	0	0	0	0	0	0	0	0	0	0
		ENSMUSG00000113267.2	0	0	0	0	0	0	0	0	0	0	0	0
		ENSMUSG00000104423.2	0	0	0	0	0	0	0	0	0	0	0	0
		ENSMUSG00000101315.2	0	0	0	0	0	0	0	0	0	0	0	0
		ENSMUSG00000099691.2	0	0	0	0	0	0	0	0	0	0	0	0
		ENSMUSG00000026166.15	0	0	0	0	0	0	0	0	0	0	0	0
		ENSMUSG00000101173.2	0	0	0	0	0	0	0	0	0	0	0	0
		ENSMUSG00000053161.17	-2.10543705553023	-2.02100127808937	-2.10110443889208	-2.1044485312056	-2.10927003571264	-2.10584452652886	-2.06703379006311	-2.0757533335478	-2.0972671468402	-2.06204332314623	-2.06260667725371	-2.07018063650027
		ENSMUSG00000101896.2	0	0	0	0	0	0	0	0	0	0	0	0
		ENSMUSG00002075005.1	0	0	0	0	0	0	0	0	0	0	0	0
		ENSMUSG00000026163.18	0	0	0	0	0	0	0	0	0	0	0	0
		ENSMUSG00000079140.4	0	0	0	0	0	0	0	0	0	0	0	0
		ENSMUSG00000104374.2	0	0	0	0	0	0	0	0	0	0	0	0
		ENSMUSG00000104219.2	0	0	0	0	0	0	0	0	0	0	0	0
		ENSMUSG00000100580.7	0	0	0	0	0	0	0	0	0	0	0	0
		ENSMUSG00002076780.1	0	0	0	0	0	0	0	0	0	0	0	0
		ENSMUSG00000077736.3	0	0	0	0	0	0	0	0	0	0	0	0
		ENSMUSG00000045658.17	11.0628513668486	10.9406634414754	11.2288433162722	11.0112777322816	11.0018327911682	11.1309680896513	11.5493166614973	11.8106706484309	11.567456041699	10.83131973541	11.495464328731	11.8073718155798
		ENSMUSG00000102750.2	-1.03277846896795	-1.02063544173019	-0.450540312697956	-0.717876372238073	-1.03689051641817	-1.03322901277381	-0.872592843932253	-0.142692735768738	-0.665316054810267	-0.843432347331626	-0.846724160664857	-0.456299944978669
		ENSMUSG00000101934.2	0	0	0	0	0	0	0	0	0	0	0	0
		ENSMUSG00000098851.3	-1.4952327190628	-1.4670382315982	-1.48552867734636	-1.09455780416655	-1.49657718450759	-0.961940540945724	-1.37525345691596	-1.40347568375563	-1.47310865479259	-1.35910099553864	-1.36092438313229	-1.38543873945226
		ENSMUSG00000036766.13	1.09956459088757	2.8649400356624	1.56400135110601	2.38776408041327	1.7199606961761	2.62169371909503	4.40848968837608	4.64441861602604	4.45395244415943	3.36941604763897	4.66102873527419	5.007025414231
		ENSMUSG00000104396.2	0	0	0	0	0	0	0	0	0	0	0	0
		ENSMUSG00000102481.2	0	0	0	0	0	0	0	0	0	0	0	0
		ENSMUSG00000093254.3	0	0	0	0	0	0	0	0	0	0	0	0
		ENSMUSG00000026219.15	11.6865750290056	11.7544711271235	11.7225965608383	11.7249417658497	11.6824855295323	12.0014691067847	12.3696396927005	12.3408572055754	12.5604800812067	12.8273293337557	12.5181792945486	12.550583225839
		ENSMUSG00000103505.2	-0.927218954240213	-0.903533252340002	-0.91736714024445	-0.92502061473603	-0.935464100795153	-0.9281165538497	-0.140344161549557	0.67703050943224	-0.144822842014058	-0.681112298671418	-0.68550198836877	0.248258334281481
		ENSMUSG00000104503.2	-1.13050762298012	-1.12050518951702	-1.12640510540583	-0.610387066952113	-1.13387786143448	-0.302261914955917	-0.975974906062077	-1.02197729942051	-0.782611086999835	-0.94964630037806	-0.952618432726251	-0.600109853566031
		ENSMUSG00000073633.10	4.03864703471082	3.70168691166304	3.79307253730294	3.96902395421057	3.93594978997192	3.75110782258318	2.80183898236217	2.62183944133731	2.80855018181169	3.13780418445388	1.66829847925414	1.58220274532741
		ENSMUSG00000026220.7	-1.0088469681369	-0.637548356645951	-1.0041125876172	-0.703148724814718	-0.353355033076661	-0.712582621940661	-0.854443076221809	-0.904425642981471	-0.999618257928728	-0.825836493059131	-0.829065777291248	-0.0605956299777639
		ENSMUSG00000118590.2	5.17284943241955	5.13040166572656	4.15779085822382	4.83503940894486	4.9201089546061	5.39511986934012	5.09947090751224	3.89823582183721	4.84565390220291	4.94305111867709	4.07736637833566	4.43037694493237
		ENSMUSG00000099693.2	0.486506617182418	0.613271924769939	0.539816933998645	0.498484538759699	1.25732664131538	0.481601445943667	0.0223832059992521	-0.0141191456529322	0.588766546033305	0.0569015302726827	0.0515168059540231	1.48119144456253
		ENSMUSG00000052477.16	4.80407290911698	4.7134586683164	4.87361719874506	4.37168072335158	5.12244373825232	5.18560252558502	4.06932480210562	4.48504296442731	5.02763089668148	5.44365772275863	3.71756172244944	3.99394551710496
		ENSMUSG00000064281.8	0.275156453006405	-0.0850353931006087	0.620441097088211	-0.125035342065637	0.236827416542934	0.957237781904645	2.06620537258059	1.29277661835537	0.674816383931766	0.0943140533967568	0.08833907019136	1.39733841253538
		ENSMUSG00002076475.1	0	0	0	0	0	0	0	0	0	0	0	0
		ENSMUSG00000118640.2	1.67089462621347	1.8402342983436	2.32174867613685	1.68713772337747	2.00199732568944	2.48039555790922	3.63296242965388	3.03587921646393	3.35803517023966	4.36075326458762	3.49883812616578	3.92186758986688
		ENSMUSG00000061852.10	1.60599353889912	2.20692202695141	1.9052954119632	2.74016212693399	2.33838699644001	2.51991383197866	2.28543615083514	2.3964245405558	3.9050028140167	4.40811466312483	2.90825004992011	2.51102582345177
		ENSMUSG00000089976.2	-0.780453552248291	-1.16254507382365	-1.17437602292778	-1.18091650827801	-1.18983464954884	-1.18356110258451	0.599042694518129	-1.02423225714876	-0.157008655983302	-0.927492426849336	-0.93146753548599	-0.984910495100636
		ENSMUSG00000101279.2	3.27172409257755	3.65198307611101	3.29846135894296	3.49208911000507	3.63653829956897	3.45814244386622	3.57722169313111	3.82892963040245	4.34331695687688	5.12601633953243	2.8444496333045	3.50278059759749
		ENSMUSG00000089844.8	4.61861953434697	4.37187644400651	4.44100127471514	4.80974113956467	4.95350955818105	4.99531527377118	6.87458284547928	5.92474522486976	6.43843197436051	7.99339257911298	6.70747870116617	5.80297599391823
		ENSMUSG00000073631.3	-1.01715156013326	-0.97254642519695	-0.998241467785774	-1.01288522111157	-1.03340486102267	-1.01890149610926	0.803067190529068	-0.826698821741019	-0.981068721923679	1.48590666201689	0.0467950995217163	-0.0548862502660009
		ENSMUSG00000072109.13	8.02906419642524	8.21139310831137	7.9325536126117	8.31593865651526	8.51560473482113	8.36796855392058	8.04503465774123	7.7268632088242	7.88671652905498	8.63217137805538	8.1563888101751	7.13213516341751
		ENSMUSG00000090128.2	-1.76789817296983	-1.74849162645755	-1.75952808361337	-1.76598846398351	-1.40542801371138	-1.76868535747139	-1.69370772632155	-1.71055282576372	-1.75211490122415	-1.68406675009091	-1.68515508183423	-1.6997870516046
		ENSMUSG00000090186.8	-0.82806520546177	-1.38691529329669	-1.40835564207243	-0.817318515954101	-1.4144622189775	-1.41287668721705	-1.28048748683417	-1.31321219206368	-1.3939541712273	-1.26175811652945	-1.26387240119807	-1.29229769481575
		ENSMUSG00000089716.8	1.39783972653499	0.606414486398087	1.02859318046252	1.14711164059044	0.909293475125934	0.170643023835805	1.81679596097279	1.1783122207062	0.868342521899807	0.358400357884101	0.355499896779864	1.26553893590342
		ENSMUSG00000121342.1	-1.89125272465511	-1.7500010983194	-1.88400474086227	-1.88959903385297	-1.89766487245416	-1.76748763028721	-1.82700835019393	-1.84159517269318	-1.87758537978712	-1.81865985634985	-1.81960228485938	-1.8322726728608
		ENSMUSG00000079457.12	-0.456295198621705	-0.358280497903845	-0.628377072495993	-0.649066663850385	-0.677118267000601	-0.460017658713851	-0.784840620654922	-0.830270057841245	-0.90571653304209	-0.758839935673033	-0.761775050347818	-0.801235912771181
		ENSMUSG00000118618.3	0	0	0	0	0	0	0	0	0	0	0	0
		ENSMUSG00000090252.2	-0.907823519925947	-0.550696218705766	-0.903208324740067	-0.906801761253765	-0.134992533482039	-0.235102138588991	-0.764536771129898	-0.38636524601233	-0.564546366956774	-0.735675398718576	-0.738933445103043	-0.782735931340076
		ENSMUSG00000079455.12	0	0	0	0	0	0	0	0	0	0	0	0
		ENSMUSG00000121478.1	-1.52144466938846	-1.49326473246201	-1.51076211171307	-1.52100450416261	-1.04065669751816	-1.14686120072969	-1.40640944330552	-1.43311593881402	-1.4990091313961	-1.39112448228259	-1.3928499411862	-1.41604770480252
		ENSMUSG00000091199.11	-0.352427164249993	-0.278600596862135	-0.0856952794487613	-0.345583547667413	-0.169142454191868	0.434231440261447	-0.514235887611049	-0.57271936663755	-0.293105005337392	-0.480763967002031	-0.484542479969717	-0.535342328324412
		ENSMUSG00000089652.2	0	0	0	0	0	0	0	0	0	0	0	0
		ENSMUSG00000089937.2	-1.51132249551119	-1.48000485912106	-1.49985874954915	-1.51089473413532	-0.746365888231058	-1.27740712061392	-1.38145207762902	-1.41175534921821	-1.48652290193057	-1.36410856938172	-1.36606640955417	-1.39238840043102
		ENSMUSG00000118591.2	1.204474832836	1.75354878620571	0.0585630926952264	0.688899952364769	1.37242040449884	1.32499365470916	0.217246098362102	1.1023406627264	0.0739580134689237	1.32574800847396	0.240714332778973	0.200844356585165
		ENSMUSG00000101751.2	-0.858398503691174	-1.25895232293073	-1.27088750847837	-1.03520886056212	-1.06022138665487	-1.27330276746177	-1.14809282696643	-1.18218019988059	-0.786221289994059	-1.12858355941011	-1.13078588360036	-1.16039481596337
		ENSMUSG00000089714.2	-0.707511177730807	0.0208680347699517	-0.319401688324307	0.28154829077292	-0.385307834854935	0.907656889540013	-0.538519496200841	-0.605226892390176	-0.690767065324861	-0.500340771089909	-0.504650616634969	-0.562593913903917
		ENSMUSG00000118632.2	-0.604080077561442	-1.22189431718709	-1.23262210856427	-1.23498864688845	-0.993501428687771	-0.469649362002503	-1.09351094211291	-1.1329866040223	-1.22972030366023	-1.07091778856913	-1.07346824047308	-1.10775754186347
		ENSMUSG00000118607.3	3.40916857312193	3.55964448827139	3.10329913743261	3.78893520540113	3.03856733434804	3.62554285471453	5.50945384508313	4.88038570798543	5.16771411204972	7.20150858832317	6.16459345255387	5.91408197807475
		ENSMUSG00000070034.14	10.4155281893004	10.5750516336286	10.4724548572873	10.4321671728722	10.6173791448022	10.4299386868862	11.1584630607608	10.6824356820485	10.9343699414726	12.0306621581513	11.5250803620077	11.0507342316617
		ENSMUSG00000121044.1	-1.7206922322102	-1.4535318006877	-1.70698354419013	-1.71756447531446	-1.73282003715956	-1.49281373786254	-1.59918173885028	-1.62677095601215	-1.69484209619817	-1.58339156867096	-1.58517405864163	-1.37376254215604
		ENSMUSG00000090103.2	2.88879945636606	2.60828965977504	3.10672932035484	1.79090899919643	3.04886199777041	2.54321101404353	1.02660958685084	2.13733184693217	2.82168513554387	1.07184399710694	1.06671009749758	0.998416388010135
		ENSMUSG00000070031.12	9.09430288012039	9.20799794652641	8.89996940953991	9.21072154415123	9.18069572090227	9.08690419296349	11.1392776808306	10.9817166693372	11.05070522477	12.2845041238656	11.7893026429922	10.9487732225694
		ENSMUSG00000073628.6	2.59958564669175	2.82003104644906	2.46902000179416	3.37466524038122	3.51343719655134	3.47823561415048	3.48660576097047	2.86677552798445	2.25624339157345	1.51226314580597	2.07227027486479	3.14825096618178
		ENSMUSG00000090246.2	1.94980877077202	3.09247364034222	2.43151613243123	2.36415686645007	2.5502372748991	3.03767177352124	4.1025700864953	4.42853248151089	4.50139900346786	5.15463070720885	4.61134387936547	4.01944982953736
		ENSMUSG00000026222.17	11.3699848850069	11.5643279377086	11.4433397506122	11.3138571465268	11.6176843380954	11.437920552551	12.9805686976484	12.8264812983686	12.9122885121626	13.7436068838885	13.5966284859364	13.0946951301334
		ENSMUSG00002075189.1	0	0	0	0	0	0	0	0	0	0	0	0
		ENSMUSG00000052760.17	8.47023875251748	8.61280291335743	8.16407155433189	8.54846654672769	8.48389938321924	8.57012809377308	8.80209208954687	8.84843209583425	8.92780246031586	8.8728389444707	8.92646075237216	8.80097245425415
		ENSMUSG00000098634.3	-1.88530025919236	-1.8717972160493	-1.87947636478538	-1.8839714868208	-1.69211903419769	-1.88584798087377	-1.83367866844408	-1.84539946092886	-1.87431828467228	-1.82697049304043	-1.82772775247733	-1.83790865297666
		ENSMUSG00002076791.1	0	0	0	0	0	0	0	0	0	0	0	0
		ENSMUSG00000100217.2	0	0	0	0	0	0	0	0	0	0	0	0
		ENSMUSG00002075989.1	0	0	0	0	0	0	0	0	0	0	0	0
		ENSMUSG00000036707.17	10.9977561846343	11.0304425937154	10.9964612765972	11.0578883343412	10.9827495657429	11.1013533759755	11.8808810986269	11.8731562041047	11.9438361279513	11.5903868426808	12.1188997253944	12.123678761663
		ENSMUSG00000026223.16	12.1556622238597	12.1052657786324	12.3712238753827	12.2776683689454	12.3831006198685	12.0995321160865	11.9789539033598	11.8475279190809	11.963531342927	11.9695603411726	11.8603891475878	11.8723562771707
		ENSMUSG00000026224.12	-1.06676229406567	-1.05378223217156	-1.06141925808002	-1.06557698478213	-0.370298437911108	-0.514309510690075	-0.454319170908691	-0.147174669358236	-1.05636418371505	-0.868283406607931	-0.871643764616805	-0.916821769490194
		ENSMUSG00000099767.2	0.706094132805951	-0.208681089559988	1.04556184093768	0.110004458623571	0.0710197170218852	0.343612539960939	-0.107831297140636	0.386939671151294	0.660386672327783	-0.0634926425142134	-0.0684978581823745	0.82262858639803
		ENSMUSG00000049608.10	7.24129358947532	7.38623243836288	7.27564494118663	7.2057779003043	7.54142745564677	7.33852688442188	7.13792464383069	7.17170622469623	7.42184264084388	7.10488332081235	6.68314182069172	7.22364226420928
		ENSMUSG00000100108.2	0.580638627190169	0.159004805446476	-0.361698624297842	0.0609025734046898	0.701878621558418	0.919406252280432	-0.1784861203021	-0.243247638004312	0.138109437449085	2.15377157974927	-0.133117182031852	-0.210734921699228
		ENSMUSG00000099342.2	-1.15430457825017	-0.839180264593672	-0.875041572994406	-0.894854662744266	-0.921850846568587	-1.15456606688144	-1.02175179405374	-1.06238284967466	-0.851228695992135	-0.99849737262324	-1.00112247244818	-0.68977354816261
		ENSMUSG00000026226.17	0	0	0	0	0	0	0	0	0	0	0	0
		ENSMUSG00000026227.12	0.0333782712760067	0.409611018943134	-0.64119134187589	-0.650840582097749	0.370057821497848	-0.654750615067553	0.165664136175906	-0.533831278493682	-0.629636812993682	1.24934834192383	-0.418144076228525	-0.484792974298464
		ENSMUSG00000026229.18	10.1006559956806	9.99187561411209	10.0554946995521	10.0542991264088	10.0008312625891	10.0788852593925	10.3048587403957	10.5189852168518	10.5369977097582	10.5316281121967	10.4071231034978	10.4445813560517
		ENSMUSG00000077274.3	0	0	0	0	0	0	0	0	0	0	0	0
		ENSMUSG00000026228.7	-1.26432911385015	-1.24605101680465	-1.26073015409801	-1.26353267145959	-1.26728241399225	-0.445025243699353	-1.10860031844968	-0.790293322323764	-0.677746466506595	-1.08441147989611	-1.08714206238092	-1.12385311176321
		ENSMUSG00000103272.2	-1.00220985349659	-1.31479356907658	-1.33786732984143	-1.34176790245703	-1.3470229779325	-1.34333392393512	-0.737915150765346	-0.387378635641879	-1.32532364637537	-1.12755992774209	-1.13072287234942	-0.755583080822765
		ENSMUSG00000094638.2	0	0	0	0	0	0	0	0	0	0	0	0
		ENSMUSG00000062590.14	5.88016347662741	5.49472041371436	5.81530495828642	5.89939309507203	5.75800662014853	5.82833017796237	4.45042119341881	4.61156917664388	3.86186523743653	2.54728460225966	4.10179092249289	3.92070624408871
		ENSMUSG00000087538.2	0.686927879167651	0.3067970697698	-0.150497908065579	1.02475652033649	0.630886228683002	0.853228575829609	1.7581998723534	-0.0485805381299415	0.811902111799719	0.03196391256474	0.0263952705719157	-0.0232877761051405
		ENSMUSG00000079445.4	4.47499059779912	4.18319359177208	3.61615646523698	4.83597211323916	4.62573643660524	5.09642315236739	6.16374142205824	5.76673071077536	6.67198287545774	6.48080318471143	3.86173379647582	5.21683249045809
		ENSMUSG00000099644.2	0	0	0	0	0	0	0	0	0	0	0	0
		ENSMUSG00000091806.2	0	0	0	0	0	0	0	0	0	0	0	0
		ENSMUSG00000101853.2	0	0	0	0	0	0	0	0	0	0	0	0
		ENSMUSG00000026234.13	12.1031813430638	12.2137411039933	12.1871319217899	12.0906795557004	12.1631739120099	12.0263554773469	12.0236320175795	12.0888819377081	12.2516465915721	13.0433030563483	11.6313092902919	11.7557604345549
		ENSMUSG00000064837.3	0	0	0	0	0	0	0	0	0	0	0	0
		ENSMUSG00000104627.3	0	0	0	0	0	0	0	0	0	0	0	0
		ENSMUSG00002076827.1	0	0	0	0	0	0	0	0	0	0	0	0
		ENSMUSG00000064823.3	0	0	0	0	0	0	0	0	0	0	0	0
		ENSMUSG00000073627.8	3.14914371292525	3.57289667109546	2.59448874223171	3.53486463738248	3.89589916043206	3.49904022614684	1.44804125058906	2.48276837587544	2.06934683018367	3.35846078327206	1.49517780368575	2.81882655494774
		ENSMUSG00000110510.2	0	0	0	0	0	0	0	0	0	0	0	0
		ENSMUSG00000026237.7	-0.913424860266745	-1.37368636152488	-1.09616872356111	-1.40182939941094	-1.4050048056021	-1.40277896285596	-1.24911207660727	-1.28741650933596	-1.07036345222078	-1.22718925408354	-0.902871679648717	-1.26293598469046
		ENSMUSG00000036574.6	0	0	0	0	0	0	0	0	0	0	0	0
		ENSMUSG00000120706.1	-0.118177337532042	0.616185202011331	-0.92397218196495	-0.929816611096874	-0.00981395168867571	-0.932170519259602	-0.748772211986417	-0.809899666814533	-0.916908585568047	-0.713787061494415	-0.717736397009237	-0.770832852405976
		ENSMUSG00000101328.2	-0.963950433067954	-0.933995660254461	-0.951416731030865	-0.961144159367832	-0.974525785349644	-0.965097853300915	-0.727056742960354	0.526714161978351	0.150918862525064	-0.684614630594913	-0.689405753094935	1.08026825290424
		ENSMUSG00000121071.1	1.15567835037945	0.87268346377684	0.308247613745937	0.278101758106498	1.37962532350469	1.14832862424422	0.0640718915421805	0.928158500466529	0.344160650005176	0.0924626481042406	0.0870200436878022	0.0504130180285782
		ENSMUSG00000120538.1	-1.56947507369867	-1.53097474158343	-1.55490587122504	-1.56886673705324	-1.30841813638941	-1.28780067447462	-1.41218294110638	-1.44870936012699	-1.53883134419988	-1.39127773132849	-1.39363763792485	-0.802118531266231
		ENSMUSG00000120832.1	1.712935598563	0.187782621037795	0.6396674942077	0.914939413845558	0.956146769569961	0.35680800361165	-0.130091440315074	-0.179590218893278	-0.26331701791369	-0.0822295415920822	-0.08763248237625	-0.155594255458253
		ENSMUSG00000119944.1	1.26759914459612	0.0110032781079785	0.885483745647062	0.834513643917861	1.79796662218986	1.1320932468113	0.142186684470125	0.0989637425586967	0.424004886428966	0.167726366335868	0.164819968862305	1.41089368770908
		ENSMUSG00000026238.15	12.8023229613525	12.8495198581984	12.6649198733038	12.7955660330936	12.8266942441189	12.6029080082139	12.1819419019647	12.1574095155633	12.3553867617073	12.5051716245913	11.9652426161004	11.9756851341343
		ENSMUSG00000026239.15	8.42666688152186	8.23996804530267	8.1820663903692	8.40914210179227	8.48273020182627	8.07329735263929	8.0670793460385	8.21190087778878	8.17371712428521	8.33616520621194	8.54469774609032	8.1654110877457
		ENSMUSG00000102927.2	-1.30784271649685	-0.0872774883416969	-1.30069065195832	-1.30624908337195	-1.31380772982091	-1.30849302452496	0.196580615899464	-1.14767714910825	-1.28678310168897	-1.0590297284543	-1.06267231420587	-1.1116447023865
		ENSMUSG00000026240.13	7.91401807028358	7.99790536569226	7.86078307259703	7.76817671084114	7.84373651820257	7.8603904139362	7.53334286914913	7.69344655163816	7.82728723462013	7.94178388495469	7.22880353909939	7.87647434301194
		ENSMUSG00002075077.1	0	0	0	0	0	0	0	0	0	0	0	0
		ENSMUSG00000103609.2	0	0	0	0	0	0	0	0	0	0	0	0
		ENSMUSG00000026241.6	0	0	0	0	0	0	0	0	0	0	0	0
		ENSMUSG00000053333.16	7.97853091552669	8.18712367402873	8.40294404502705	8.35263637927461	8.46808781859893	8.346021493638	7.62591873333558	7.30597460271099	7.17877784712657	7.74608642503285	6.46153119756561	7.49417546473757
		ENSMUSG00000100225.2	0	0	0	0	0	0	0	0	0	0	0	0
		ENSMUSG00000100768.2	0	0	0	0	0	0	0	0	0	0	0	0
		ENSMUSG00000104121.2	-2.10059329175733	-2.09260663912302	-2.09714862960861	-2.04066305179571	-2.10364071617861	-2.10091725301283	-2.07006064001587	-2.07699314383616	-2.09409777702028	-2.06609295168137	-2.0665408483527	-2.0725625513815
		ENSMUSG00000102383.2	-2.09993539878401	-2.09222826756235	-2.09661129488091	-2.09917697544767	-2.10287616771167	-2.04317367786747	-2.07047134615877	-2.07716122226633	-2.09366721776715	-2.06664252123789	-2.0670747421667	-2.07288569420705
		ENSMUSG00000104400.2	0	0	0	0	0	0	0	0	0	0	0	0
		ENSMUSG00000102293.2	-2.09841202042391	-2.09135199307594	-2.09536701395023	-2.09771727560357	-2.0488235925895	-2.09869839513285	-2.07142181987671	-2.07755000258381	-2.09267012656895	-2.06791446962218	-2.06831040054511	-2.07363345514775
		ENSMUSG00000102649.2	-1.88530025919236	-1.8717972160493	-1.87947636478538	-1.8839714868208	-1.69211903419769	-1.88584798087377	-1.83367866844408	-1.84539946092886	-1.87431828467228	-1.82697049304043	-1.82772775247733	-1.83790865297666
		ENSMUSG00000084106.5	6.86500226524147	6.77947242840945	6.71420839208512	6.7417146313767	6.70798939377411	6.70800917204106	6.51961763028918	6.04282442393212	6.11778903777621	5.88675275639087	5.953802225018	6.24649274174441
		ENSMUSG00000102571.2	-1.88495224801749	-1.8702703547754	-1.8786199127779	-1.88350747042953	-1.8905543396653	-1.66809737633907	-1.82882396076229	-1.84156800831891	-1.87301151911787	-1.82153014454011	-1.82235351465685	-1.83342323373099
		ENSMUSG00000099401.2	0	0	0	0	0	0	0	0	0	0	0	0
		ENSMUSG00000102956.2	0	0	0	0	0	0	0	0	0	0	0	0
		ENSMUSG00000103984.2	-1.30918958730163	-1.29210267027337	-1.30708277158806	-1.0737833420411	-1.09854292825359	-0.752245849177724	-1.18486746709847	-1.2178404328183	-1.033180759559	-1.16599600956569	-1.16812633390052	-1.19676727124306
		ENSMUSG00000121351.1	0	0	0	0	0	0	0	0	0	0	0	0
		ENSMUSG00000101940.4	0	0	0	0	0	0	0	0	0	0	0	0
		ENSMUSG00000101625.2	0.525919821604479	1.20549778777972	1.102087517279	1.04229181722857	0.474325091734728	1.01750238400528	3.83419030168966	3.92941060170556	3.32121513946292	6.48069590479632	2.62618862307947	4.71917349938956
		ENSMUSG00000026246.13	-0.730334994836994	-0.44193804376932	-0.689086802937099	-1.20060755533065	-1.20391632525976	-1.20159745392077	-1.05849132559506	-1.09908356354311	-1.19508799680514	-1.03525912073044	-1.03788171261498	-1.07314089292475
		ENSMUSG00000079440.3	0	0	0	0	0	0	0	0	0	0	0	0
		ENSMUSG00000100940.2	0	0	0	0	0	0	0	0	0	0	0	0
		ENSMUSG00000036500.5	0	0	0	0	0	0	0	0	0	0	0	0
		ENSMUSG00000099839.2	0	0	0	0	0	0	0	0	0	0	0	0
		ENSMUSG00000026247.14	-1.39312653580097	-1.36530934065016	-1.38976226849194	-1.39248686673135	-0.790054652041092	-0.918493516904924	-1.24392738464715	-1.28125023158358	-1.37333724989384	-1.22256635431254	-1.22497771669193	-0.938979037421857
		ENSMUSG00000036480.10	0	0	0	0	0	0	0	0	0	0	0	0
		ENSMUSG00000026251.14	0	0	0	0	0	0	0	0	0	0	0	0
		ENSMUSG00000026253.15	-2.12557679025729	-2.10696508118113	-2.11754951616473	-2.12374529756739	-2.13267836075967	-2.12633173390082	-2.05442497515331	-2.07058014681038	-2.11043995682767	-2.04517886613019	-2.04622262287342	-1.92242826803298
		ENSMUSG00000026254.18	10.3661360589768	10.4307885491861	10.4797923158952	10.3155711537759	10.259783934661	10.2198389542028	10.645189719913	10.6023172880723	10.5874446024782	10.4556461326727	10.8601773957064	10.5868661641204
		ENSMUSG00000088318.3	0	0	0	0	0	0	0	0	0	0	0	0
		ENSMUSG00000026255.16	1.75067538775463	2.64603039901541	2.57643097015459	2.4956046856141	2.50259801676509	2.16172395168435	0.611628875151146	0.543214298149874	0.385912388477146	0.651451239972865	0.6469394089968	0.586733592988896
		ENSMUSG00000089821.2	0	0	0	0	0	0	0	0	0	0	0	0
		ENSMUSG00000048000.16	9.56525620124171	9.56608571410913	9.68483871278164	9.59959430851607	9.63447714723608	9.75322987197269	9.29764046595486	9.56626368076685	9.52205813374695	9.37839633555311	9.56767635868203	9.59289056973255
		ENSMUSG00000119117.1	0	0	0	0	0	0	0	0	0	0	0	0
		ENSMUSG00000079436.4	-1.89493310563422	-1.87688803316782	-1.88715022325007	-1.89315737304696	-1.90181846762952	-1.89566506489168	-1.82594751949527	-1.84161084423701	-1.61299536968657	-1.81698290981479	-1.81799488920861	-1.83160034727738
		ENSMUSG00002076368.1	0	0	0	0	0	0	0	0	0	0	0	0
		ENSMUSG00000026258.6	-2.09841202042391	-2.09135199307594	-2.09536701395023	-2.09771727560357	-2.0488235925895	-2.09869839513285	-2.07142181987671	-2.07755000258381	-2.09267012656895	-2.06791446962218	-2.06831040054511	-2.07363345514775
		ENSMUSG00000026259.15	-0.38892444746688	1.17754848752573	0.693103807048277	-0.384329608536858	0.325790343588126	0.0620949774018776	-0.167512069567264	-0.235149673700295	-0.34968764753989	2.23439121180571	-0.1201867668458	1.26206656014357
		ENSMUSG00000079434.9	-1.88495224801749	-1.8702703547754	-1.8786199127779	-1.88350747042953	-1.8905543396653	-1.66809737633907	-1.82882396076229	-1.84156800831891	-1.87301151911787	-1.82153014454011	-1.82235351465685	-1.83342323373099
		ENSMUSG00000091123.2	0	0	0	0	0	0	0	0	0	0	0	0
		ENSMUSG00000090994.2	-1.89024328818043	-1.87377855624911	-1.63928635336143	-1.88862306963682	-1.89652564807197	-1.89091114434899	-1.82729928033462	-1.84159085181522	-1.87685258323829	-1.81911976786478	-1.82004312073412	-1.83245704815516
		ENSMUSG00000120903.1	4.29643655140909	4.92660925226526	4.2940805068059	4.57973561671479	4.59356370498949	4.60718097533642	3.19904612807566	3.33763161842289	3.27042684190126	1.87685165944661	1.86960156365147	2.28103481857245
		ENSMUSG00000026288.15	11.8782508298054	11.8163881552452	12.0620557995942	12.0649521593131	12.0825725058589	12.1981099929594	12.5683631955933	12.7939274394115	12.5998336412055	12.2908155665639	13.082084576542	12.7409502255426
		ENSMUSG00000026289.16	9.08726908210877	9.08107285492677	9.09953459920931	9.05107585295797	9.10858002630859	9.00117137939579	9.3455532547574	9.56402906722241	9.28608190359012	9.22341442867862	10.0552723104937	9.4053586671894
		ENSMUSG00000087968.3	-1.74887572527517	-1.72716073315006	-1.73950999787245	-1.31396330623243	-1.75716139892845	-1.74975654687016	-1.66586018391103	-1.68470903996597	-1.73121500334049	-1.65507239522364	-1.65629018609749	-1.67266265649749
		ENSMUSG00000089281.3	-0.905575336474564	-1.39243674822459	-1.41896879183452	-1.42468522717027	-1.42832436238983	-1.13024202648425	-1.26073426372171	-1.30123049423332	-1.4011472322831	-1.23755700690984	-1.24017339592564	-0.58436604503942
		ENSMUSG00000056055.15	2.96543830159686	3.19682144453229	2.7739036175803	3.27861189395108	3.38872480625034	3.4204102488223	3.67846734399058	3.34648521038647	3.23601556532458	1.76326025207823	4.34432303858471	3.71139701053982
		ENSMUSG00000070738.11	11.435481856668	11.5240359055507	11.1841708810826	11.6285652219157	11.6892106920686	11.7484112353526	10.6491244494716	10.6602571323518	10.6025229116398	10.511454840176	10.5632348355231	10.6620573626476
		ENSMUSG00000101942.2	-0.967888016010068	-0.956900272384901	-0.963381253802173	-0.273501150896501	-0.331327822954443	-0.290548580218238	-0.820682117847583	-0.448857211144399	-0.959096527329375	-0.792426337271267	-0.795616020784407	-0.838499409078346
		ENSMUSG00000103996.2	-1.88570493612553	-1.87076942901407	-1.87926321662496	-1.77363188548436	-1.89140379786395	-1.77570744652463	-1.82860709324986	-1.84157128048187	-1.87355794401385	-1.82118728421981	-1.8220248771672	-1.83328581369817
		ENSMUSG00000103591.2	-1.21179203292211	-0.90969089146047	-1.20925463027062	-0.964055732818896	-0.813618255031363	-0.631554646077064	-1.08269683299521	-1.11943700683822	-1.20682288141864	-1.06166928466011	-1.06404300157319	-1.09595620664952
		ENSMUSG00000005501.15	7.87654664742325	7.64268764459467	7.64059456180749	7.706379917097	7.58874508437612	7.75685782994024	7.52092995684768	7.51341822527656	7.72624820754664	6.99050853308061	7.55272488729434	7.77610875715856
		ENSMUSG00002075025.1	0	0	0	0	0	0	0	0	0	0	0	0
		ENSMUSG00000084021.2	-1.60402415351095	-1.54480022421441	-1.57848073289568	-1.59819619901573	-1.61524614062691	-1.60642644385324	-1.37761345421441	-0.990443951348286	-1.55585755316592	-1.34819160451686	-0.0357833131570993	-1.39616603545325
		ENSMUSG00000083478.2	0	0	0	0	0	0	0	0	0	0	0	0
		ENSMUSG00000118514.2	0	0	0	0	0	0	0	0	0	0	0	0
		ENSMUSG00000090165.9	-1.54670423820546	-1.5078304934941	-1.53060134121901	-1.54393064930915	-1.29518267170885	-1.54694121585651	-1.39479821962569	-0.836524664823472	-1.22028613327577	-1.37490658243018	-1.37715207081938	-1.40734132003701
		ENSMUSG00000092220.2	0	0	0	0	0	0	0	0	0	0	0	0
		ENSMUSG00000118583.2	0	0	0	0	0	0	0	0	0	0	0	0
		ENSMUSG00000090175.2	-1.93996541987814	-1.90674385859281	-1.92563688201369	-1.93669623882699	-1.95264159371588	-1.94131298051418	-1.81296072748981	-1.84179741428113	-1.91294644825172	-1.79645659150179	-1.79831967825381	-1.33133025889225
		ENSMUSG00000089675.2	0	0	0	0	0	0	0	0	0	0	0	0
		ENSMUSG00000090124.8	9.14473586615353	8.93520670365772	9.01258292763514	9.16010198425495	8.84349065925446	9.27369322979063	8.75997842053274	8.83941658330345	8.65896303996151	7.68560445661838	9.11121047089174	8.9639708814635
		ENSMUSG00000082837.2	-1.94334891380069	-1.90898700598798	-1.92852854178504	-1.93996751649254	-1.9564602035769	-1.94474273012226	-1.55752125350949	-1.84181124284327	-1.91540250260564	-1.79491407388982	-1.79684111201636	-1.56828551879531
		ENSMUSG00000090145.8	0.52172574625305	1.68852357277919	0.15099238750283	0.532139416071632	0.482254893611835	0.128545015614144	1.40082359304442	2.10471915204949	1.98405528180338	0.375379995093113	1.47746282449413	1.3471721544796
		ENSMUSG00000084195.3	0.239461021073034	-0.51925562712388	-0.531762999988073	0.252924024858055	-0.547880322327706	-0.541370200793283	0.167399602249575	0.0725754062966786	0.354129088006489	-0.351473613827288	-0.355936244707256	0.508733568883084
		ENSMUSG00000081261.2	-1.17635601753203	-1.15669287633498	-1.16818702023622	-1.17453444788256	-1.18318125663863	-1.1770995641128	-0.959992684975094	0.190871787353697	-0.707484366519556	-0.925163532207184	-0.929095257754824	0.289502054304913
		ENSMUSG00000054545.18	0.676759415314111	2.09565746317841	1.40784755047673	2.46353048268572	1.8218508731475	1.88768002957162	3.46022079864912	2.51248553966735	2.53583523949841	1.03116201909164	1.65448844705335	2.79939481500934
		ENSMUSG00000081602.2	-1.75131891811339	-1.70936433665337	-1.73322380801684	-1.74719036071236	-1.76732730385146	-1.75302071478667	-1.59092824090093	-1.00596486778869	-1.71719741381891	-1.57008562872537	-1.57243846892554	-1.29338078952662
		ENSMUSG00000082513.2	-1.73196344746329	-1.67727857067272	-1.70837773091683	-1.72658216024885	-1.74210733198775	-1.73418162097766	-1.52290536330438	-1.57037244802948	-1.68748844155647	-1.49573846903087	-1.4988052324683	-0.208558377191768
		ENSMUSG00000082677.2	-1.26524142936622	-1.49930542868399	-1.23833229703576	-1.53530734932614	-1.53926353087164	-1.53736751472073	-1.38658073645107	-0.829826346814323	-1.50676076742268	-1.36674322806401	-1.36898260606573	-1.39908970477598
		ENSMUSG00000089943.2	-1.60508099566995	-1.57139944836068	-1.59049785889827	-1.60174796002562	-1.61583944429701	-1.60645572012853	-1.35747564291683	-1.43358552415469	-1.57764959465974	-1.313915582114	0.252182662694794	-0.744231326349164
		ENSMUSG00000118621.2	0	0	0	0	0	0	0	0	0	0	0	0
		ENSMUSG00000081488.2	-0.985335699411514	-0.962631637147663	-0.975894752771136	-0.983229378209876	-0.993233904108743	-0.986195669807544	-0.775541774105253	0.102220519601617	0.385275310697235	-0.737604583807735	-0.741887163441308	0.48971690050577
		ENSMUSG00000083277.2	-1.13314068533279	-1.11807673863651	-1.12691883489564	-0.521002201575847	-1.13829882994866	-0.78739603302012	-0.945952609005047	-0.533456016688897	-1.12105950072029	-0.914606098884713	-0.918144682653625	0.2095654680446
		ENSMUSG00000090171.2	-1.688421496667	-1.66410854765037	-1.6779352643196	-1.50659429757775	-1.69735248965473	-1.68940769875303	-1.59547407061471	-1.61657798231061	-1.30855392823667	-1.58339564319241	-1.5847591291775	-1.60309038326307
		ENSMUSG00000081984.4	0.226769384057992	-0.166246729982163	0.845668714339471	-0.213654246259551	0.709522869114295	-0.220626253795314	0.000379622984258421	2.29777360029753	0.32069920698813	0.0459108233748629	1.8247553258504	1.41612288940073
		ENSMUSG00000089960.2	-1.6756696872265	-1.64801207599173	-1.66374089416304	-1.03718127609924	-1.68516492847765	-1.67679155828688	-1.56993575206015	-1.59394286797271	-1.65317585538071	-1.55619573024113	-1.55774678705756	-1.57859981885546
		ENSMUSG00000079429.11	6.72899534970154	6.08291985396	6.61951255304112	6.50924460892997	6.30593756110062	6.68943522155153	7.24094486660573	6.76001168023284	6.76961787616334	7.52789959558443	7.59683519999948	7.3841582093465
		ENSMUSG00000044783.17	10.1815421548686	10.1003796716675	9.99690288150919	10.2135683630323	9.90315311936349	10.3155878703039	10.420723663769	10.3679941552331	10.2230810056091	10.5129154569578	10.8255266508417	10.658911167208
		ENSMUSG00000036251.17	-2.12557679025729	-2.10696508118113	-2.11754951616473	-2.12374529756739	-2.13267836075967	-2.12633173390082	-2.05442497515331	-2.07058014681038	-2.11043995682767	-2.04517886613019	-2.04622262287342	-1.92242826803298
		ENSMUSG00000085420.2	0	0	0	0	0	0	0	0	0	0	0	0
		ENSMUSG00000026295.13	-1.73722370510284	-1.67951420642159	-1.71233346198961	-1.73154477875919	-1.74977600166949	-1.73956456584927	-0.0967669778473779	-1.56669510348523	-1.69028878551698	-1.48793311725836	-1.49116950345752	-1.53468078144988
		ENSMUSG00000099553.3	0	0	0	0	0	0	0	0	0	0	0	0
		ENSMUSG00000100908.2	0	0	0	0	0	0	0	0	0	0	0	0
		ENSMUSG00000062310.8	3.03094852931081	3.04282454184862	2.59823098792024	3.29233686934575	3.03500983021914	2.30264945484898	1.04634284895001	1.51514215288674	2.68759653824655	1.09323918193154	1.08791968387761	1.01708189402567
		ENSMUSG00000100798.2	-1.44548398022346	-1.41784004441637	-1.43882709741732	-0.720396930513217	-1.0498907002271	-1.4456736141431	-1.31366235410142	-1.34569518762833	-1.42473010510252	-1.29532896356887	-1.29739854764437	-1.32522286850601
		ENSMUSG00000104057.2	-2.09841202042391	-2.09135199307594	-2.09536701395023	-2.09771727560357	-2.0488235925895	-2.09869839513285	-2.07142181987671	-2.07755000258381	-2.09267012656895	-2.06791446962218	-2.06831040054511	-2.07363345514775
		ENSMUSG00000100367.2	1.26583298313783	1.61740181326508	1.80158192581838	1.28136509949091	1.64435551249762	0.783426262903073	1.2547145134759	2.17503838096811	0.876437994467983	0.684067257623342	2.62547617124878	1.21217063841476
		ENSMUSG00000049866.13	9.23965499152926	9.85530556934726	9.17673158622198	9.54299365675216	9.96103532582457	9.64206204375619	8.87557016443782	9.68877968865223	9.52993611737436	9.02265799158421	9.1779423166397	9.76552046370055
		ENSMUSG00000101736.2	0	0	0	0	0	0	0	0	0	0	0	0
		ENSMUSG00000097398.4	-1.6657703684658	-1.87055806092859	-1.87899076407458	-1.88392699216865	-1.89104403433495	-1.88598762647171	-1.82869894250828	-1.84156989566425	-1.87332652186598	-1.82133249425024	-1.82216406351075	-1.8333440151721
		ENSMUSG00000099848.2	0	0	0	0	0	0	0	0	0	0	0	0
		ENSMUSG00000101333.2	0	0	0	0	0	0	0	0	0	0	0	0
		ENSMUSG00000099378.2	0	0	0	0	0	0	0	0	0	0	0	0
		ENSMUSG00000099544.2	0	0	0	0	0	0	0	0	0	0	0	0
		ENSMUSG00000120921.1	0	0	0	0	0	0	0	0	0	0	0	0
		ENSMUSG00000036206.13	7.57471842958407	7.43298486752275	7.65391971316155	7.41999699934282	7.27342677811073	7.52817823387014	8.06796481402516	7.70088750295577	7.75950429347263	7.39426004381971	8.28024819924313	8.17880578940718
		ENSMUSG00000102700.2	-1.74879245268432	-1.70754277801866	-1.73100137055344	-1.74473326191887	-1.76453187089892	-1.75046565634116	-0.980156411909439	-1.62690178479325	-1.40977414951062	-1.57060418418812	-1.57291749275705	-1.60401854375361
		ENSMUSG00000120521.1	-1.91291076981246	-1.88880725661377	-1.90251486762811	-1.91053885393715	-1.74361180453965	-1.91388847658843	-1.82076400846715	-1.84168612753047	-1.89330747261582	-1.80878962664314	-1.81014136733142	-1.64981869875705
		ENSMUSG00000102083.2	-1.28038206698714	-1.25550150993578	-1.27482567329849	-1.27914762285942	-1.28498393705202	-1.28088519939708	-0.218667868571012	-0.705129676972551	-0.370636219086806	-1.06030601617893	-1.06360346064431	-1.10793563053021
		ENSMUSG00000101288.2	0	0	0	0	0	0	0	0	0	0	0	0
		ENSMUSG00000099938.2	0	0	0	0	0	0	0	0	0	0	0	0
		ENSMUSG00000055013.17	8.29400551983256	7.99696922068735	8.58487605859072	8.24805739260036	7.83152073343531	8.11605928098476	9.04742737239634	8.73766840761996	8.72118474355057	9.30536178829483	9.28196570441562	9.15142118054567
		ENSMUSG00000104114.2	-1.33396244147451	-1.73174261907379	-1.74381249397686	-1.75087780323263	-1.76106454965784	-1.75382722500504	-1.67182893372997	-1.69025135318273	-1.73570516543762	-1.66128520802121	-1.66247544758899	-1.67847750714675
		ENSMUSG00000121272.1	0.235546283466804	1.50854057111703	0.275435659430267	0.24456431358818	0.201075731663256	0.713376345474341	2.91033999509878	3.67773115630884	2.96868037468992	0.660865302609125	2.46395840290503	3.39352434996226
		ENSMUSG00002075930.1	0	0	0	0	0	0	0	0	0	0	0	0
		ENSMUSG00000101662.2	-2.12557679025729	-2.10696508118113	-2.11754951616473	-2.12374529756739	-2.13267836075967	-2.12633173390082	-2.05442497515331	-2.07058014681038	-2.11043995682767	-2.04517886613019	-2.04622262287342	-1.92242826803298
		ENSMUSG00000102009.7	-2.09993539878401	-2.09222826756235	-2.09661129488091	-2.09917697544767	-2.10287616771167	-2.04317367786747	-2.07047134615877	-2.07716122226633	-2.09366721776715	-2.06664252123789	-2.0670747421667	-2.07288569420705
		ENSMUSG00002076983.1	0	0	0	0	0	0	0	0	0	0	0	0
		ENSMUSG00000103252.2	0	0	0	0	0	0	0	0	0	0	0	0
		ENSMUSG00000034486.9	0.793166280730274	0.420005469309326	0.349983993524178	0.809579105008088	0.730619420550128	0.786434234885504	-0.151149399737452	-0.195777157535472	-0.259877189632275	-0.107791019977203	-0.112685576285927	-0.176846770247678
		ENSMUSG00000092627.4	3.14368818683146	3.00541916611469	3.20772158301694	2.8450805791532	1.94873161833305	2.67801663959318	3.04120981957499	0.865800971519564	0.674533751546491	0.996099625857699	0.990677588288797	0.918262845650342
		ENSMUSG00000067081.14	0	0	0	0	0	0	0	0	0	0	0	0
		ENSMUSG00000026301.17	0	0	0	0	0	0	0	0	0	0	0	0
		ENSMUSG00000100850.2	0	0	0	0	0	0	0	0	0	0	0	0
		ENSMUSG00000044337.6	8.01694127729099	7.65665784233962	7.54570117313763	8.31015205631801	8.28279963893948	8.007488907653	6.88395891810692	7.01674928267699	6.19563105375271	8.75628448454725	6.43042464110273	7.10001026148287
		ENSMUSG00000104087.2	0	0	0	0	0	0	0	0	0	0	0	0
		ENSMUSG00000101951.2	-0.699366401766195	-0.628186276236695	-0.248685137325596	-0.991579278398627	-0.724070175464055	-0.993007165518077	-0.842195164709747	-0.134718331338872	-0.98365840889181	-0.813858812183812	-0.817057591146239	-0.860063262319314
		ENSMUSG00000101028.2	-1.91441340526782	-1.88980348457243	-1.90379908833381	-1.91199165615986	-1.92380368136557	-1.73316549211907	-1.82033066843393	-1.84169235486874	-1.89439824874684	-1.80810470848212	-1.809484848832	-1.64579384965012
		ENSMUSG00002075783.1	0	0	0	0	0	0	0	0	0	0	0	0
		ENSMUSG00000101997.2	0	0	0	0	0	0	0	0	0	0	0	0
		ENSMUSG00000103292.2	-2.12557679025729	-2.10696508118113	-2.11754951616473	-2.12374529756739	-2.13267836075967	-2.12633173390082	-2.05442497515331	-2.07058014681038	-2.11043995682767	-2.04517886613019	-2.04622262287342	-1.92242826803298
		ENSMUSG00000034432.12	9.63217115521886	9.55555455375261	9.71765261974564	9.57637358770064	9.67817381215423	9.53517565285972	9.68744229242668	9.62239574651519	9.38006054388385	9.43759885742487	9.6212490824165	9.56439709166613
		ENSMUSG00000056128.4	0	0	0	0	0	0	0	0	0	0	0	0
		ENSMUSG00000048126.17	0.932977231206856	1.25945355697303	2.1268929975138	0.943908939054208	1.063250279044	1.70769733189414	1.09060750403803	1.32238330044074	0.498025954189164	0.60477106848114	0.602600560655371	1.66364495956025
		ENSMUSG00000103061.2	0	0	0	0	0	0	0	0	0	0	0	0
		ENSMUSG00000103978.2	0	0	0	0	0	0	0	0	0	0	0	0
		ENSMUSG00000026303.7	6.14595524656699	5.74695807034861	6.09275781376942	6.15933045807861	6.38132806664555	6.25559872085137	3.6921881401436	3.93507310110096	4.19307709765332	4.50113251356592	2.55363194617025	3.42147495631432
		ENSMUSG00000090550.3	0	0	0	0	0	0	0	0	0	0	0	0
		ENSMUSG00000026304.14	-0.859883358723595	-1.19990548957037	-0.337695518612933	-1.21879325826652	-1.22543378192867	-1.22076827177563	0.207957061358889	-1.07773915979465	-1.20795626313765	-0.992451628403707	-0.99595615390868	-1.0430724045952
		ENSMUSG00000100791.2	0	0	0	0	0	0	0	0	0	0	0	0
		ENSMUSG00000026305.16	10.3595457700391	10.4370566674249	10.2154668065189	10.2632748594974	10.2614054541973	10.4152785486828	12.1475587999382	12.4925268161609	12.3006372920402	11.9531999662819	12.8015467920975	12.5527349176692
		ENSMUSG00000070732.3	1.87165691486601	1.44390382952301	1.63601467024198	1.6887106199277	2.1004835484578	2.4221427490962	0.406011958527609	0.348929433008925	0.219458437237134	0.439407372357007	0.435618162513498	0.385194791854102
		ENSMUSG00000100018.2	-1.27529702147956	-1.25547437514096	-0.718432225749384	-1.27447094890503	-1.00664016328868	-1.27563321811524	-1.11605238044134	-1.15892222649668	-0.6776579165107	-0.725774678195943	-1.09428637343165	-1.13152392692284
		ENSMUSG00000034353.15	6.10571417580745	6.68954334362359	6.13297873733215	6.58207566984019	6.85557470098304	6.07240683235545	6.19286390889579	6.30956858327219	5.96614089266054	6.54029455867492	6.81855968943646	6.70612911428379
		ENSMUSG00000034343.15	9.27131836920641	9.44511694627785	9.4639465059414	9.20577532791753	9.2805292892266	9.14679408907349	11.5002053570075	11.2759914113535	11.1026269606214	11.9270262899855	11.290616100054	11.4751330509944
		ENSMUSG00000083064.2	0.342914040495075	-0.0301451061110222	0.39096059243961	-0.0769256920205941	0.808440364561403	0.338482941642575	2.33248379249598	1.39728435432642	1.52000551780242	0.167593515613373	0.164059881925261	1.74537442216282
		ENSMUSG00000026307.13	8.8509591364688	8.78601000269105	8.83355122665241	8.88461821072525	8.84805866774019	8.81563866426655	7.71525370300472	8.01582605100606	7.99108268699533	7.88558320477878	7.24626794977688	7.82605585364896
		ENSMUSG00000090322.2	0	0	0	0	0	0	0	0	0	0	0	0
		ENSMUSG00000049515.13	0.379704902814711	-0.372197865968522	-0.385508280412914	-0.0533210552284937	0.141983119968411	-0.395701365101511	0.313608317470088	0.569723953293355	0.00741221782344147	-0.219104155960187	0.364402902613644	0.650875304869502
		ENSMUSG00000026308.9	-0.0773735316410844	0.277133054711267	0.209408285410766	-0.0697194818066645	0.69686243037229	0.501560873397627	-0.269150598451631	0.536533955519721	-0.38318545181153	-0.228961321197831	-0.233498130036476	-0.294492813126989
		ENSMUSG00000047443.15	0.962821433205017	0.265227242452295	0.398914574155678	-0.0880109956033969	-0.125216841877811	0.333908515899284	-0.288747809144491	0.17813395811837	-0.408927024566183	-0.248189801982269	-0.252768235284501	-0.314322534408119
		ENSMUSG00000026309.15	9.17991833469028	9.19490355402873	9.05996623830411	9.10503597938959	9.21543994029796	9.00701106104789	9.74008514613772	9.54412637084459	9.49502848824901	9.83864666494638	9.73029556721895	9.75945617841508
		ENSMUSG00000100253.2	-0.0215058161859397	-0.374126250941673	-0.775938120934493	-0.781341134068815	0.433272093330305	0.267977823169834	-0.622891542367503	-0.683576553577973	-0.769384731649411	-0.588159616168759	-0.592080366192864	-0.644792506753072
		ENSMUSG00000067071.9	8.68681042936407	8.74380456457185	8.91439848158863	8.76191524909609	8.84847237678803	8.58238872949102	8.27095086239934	8.05072898969324	8.03902209283054	7.90817606685582	8.02252338812452	7.82167516652893
		ENSMUSG00000120874.1	0.195728732533998	0.667853836472067	0.888390472473375	1.6232173648854	0.526596729163248	0.559710996694445	1.40750974453483	1.53872634718629	1.35410045073485	0.420813488430119	2.02188104443924	1.35532424583503
		ENSMUSG00000055866.10	6.79662276666399	6.74334338809775	6.92478922299453	7.03638070233715	6.5816308718157	6.87848464894963	9.47359538321664	9.53110446822092	9.19477086641082	9.45887165149123	10.5409395831402	9.55008919572043
		ENSMUSG00000101911.2	0	0	0	0	0	0	0	0	0	0	0	0
		ENSMUSG00000100151.2	0	0	0	0	0	0	0	0	0	0	0	0
		ENSMUSG00000101958.2	0	0	0	0	0	0	0	0	0	0	0	0
		ENSMUSG00000034292.14	6.63583729019256	6.33622857698947	6.52372768766269	6.25840694306881	6.51022223762175	6.30795217812462	5.47223387072717	5.14405752989044	4.79749807703974	3.00059883343668	5.49655194089452	5.43149406609054
		ENSMUSG00000026311.17	8.29430871417451	8.27644201005256	8.15160343992256	8.30361326499023	8.35574856517988	8.56371633058986	8.10827792070138	8.35548282873802	8.30690092271003	8.38778599852958	8.84188333466813	8.45459081389501
		ENSMUSG00000101705.2	0	0	0	0	0	0	0	0	0	0	0	0
		ENSMUSG00000100980.2	-0.0467907832129829	0.0938866701834923	0.564396405443548	-0.825967057003705	-0.833550359569026	-0.491948355195871	-0.659562655711736	-0.720701299217771	-0.813557859828424	-0.624571101590105	-0.628521159985393	-0.681627334077926
		ENSMUSG00000007805.5	1.47654950662041	0.614549082430666	2.40540466149511	1.02378106954495	1.51781816763323	1.69273815819343	0.322445772616493	0.268130749628387	0.145171557659008	1.7895639800429	0.350630018153702	0.302633135131267
		ENSMUSG00000101414.2	0	0	0	0	0	0	0	0	0	0	0	0
		ENSMUSG00000102745.2	-1.89024328818043	-1.87377855624911	-1.63928635336143	-1.88862306963682	-1.89652564807197	-1.89091114434899	-1.82729928033462	-1.84159085181522	-1.87685258323829	-1.81911976786478	-1.82004312073412	-1.83245704815516
		ENSMUSG00000026313.17	9.39664256348296	9.13397737511705	9.28713855488725	9.24530444093997	9.11275978159608	9.29645667415738	10.4867136663206	10.5162767981365	10.3500634336441	10.3218662072452	11.0805177619194	10.5898994456542
		ENSMUSG00000103101.2	-1.25998074804082	-1.23584147395911	-1.25399009677229	-1.2586488524173	-0.932073222875033	-1.26052376137122	-1.06431916755734	-1.11705930290215	-0.150947487736154	-1.03413434181587	-0.137642124775355	-1.08335285977947
		ENSMUSG00000102565.2	-1.38676624852701	-1.35022012965634	-1.38154375588817	-1.0296757638231	-1.39109195536736	-1.38723917076903	0.0100791612049123	-1.24083151181142	-0.972944242456058	-1.16446443754972	-1.16760241510782	-1.20979064774193
		ENSMUSG00000101265.2	0	0	0	0	0	0	0	0	0	0	0	0
		ENSMUSG00000120000.1	0	0	0	0	0	0	0	0	0	0	0	0
		ENSMUSG00000101522.2	0	0	0	0	0	0	0	0	0	0	0	0
		ENSMUSG00000026260.13	10.0324011489341	10.0396486901464	10.1053372783462	9.98945193940192	10.02226387102	9.9543673575517	9.61126598672839	9.57520685620838	9.68369818653262	9.26495548559877	9.70206689317449	9.46111604451971
		ENSMUSG00000098288.3	0	0	0	0	0	0	0	0	0	0	0	0
		ENSMUSG00000067064.5	0	0	0	0	0	0	0	0	0	0	0	0
		ENSMUSG00000057464.5	0	0	0	0	0	0	0	0	0	0	0	0
		ENSMUSG00000042849.12	0	0	0	0	0	0	0	0	0	0	0	0
		ENSMUSG00000058904.4	0	0	0	0	0	0	0	0	0	0	0	0
		ENSMUSG00000097001.2	0	0	0	0	0	0	0	0	0	0	0	0
		ENSMUSG00000099363.2	0	0	0	0	0	0	0	0	0	0	0	0
		ENSMUSG00000046300.5	0	0	0	0	0	0	0	0	0	0	0	0
		ENSMUSG00000107778.2	0	0	0	0	0	0	0	0	0	0	0	0
		ENSMUSG00000062497.4	0	0	0	0	0	0	0	0	0	0	0	0
		ENSMUSG00000108131.2	0	0	0	0	0	0	0	0	0	0	0	0
		ENSMUSG00000063583.7	0	0	0	0	0	0	0	0	0	0	0	0
		ENSMUSG00000061616.6	0	0	0	0	0	0	0	0	0	0	0	0
		ENSMUSG00000073616.11	8.71097696501612	8.50006171564075	8.4462619568036	8.98139723432077	8.81601217038896	8.52863217714754	9.35671552747363	9.28052863673233	8.80464356527514	9.19514730032174	9.37784151332424	9.01352791276212
		ENSMUSG00000044055.6	-0.0377428261117865	0.052580764314505	4.79856802211853E-05	1.18340900312067	1.08685939726611	0.417673244360284	-0.243399116337587	-0.305439227796701	0.0349996783409574	-0.199621885406081	-0.204563724169869	-0.271003792509115
		ENSMUSG00000100546.3	-2.10059329175733	-2.09260663912302	-2.09714862960861	-2.04066305179571	-2.10364071617861	-2.10091725301283	-2.07006064001587	-2.07699314383616	-2.09409777702028	-2.06609295168137	-2.0665408483527	-2.0725625513815
		ENSMUSG00000099665.2	-2.09841202042391	-2.09135199307594	-2.09536701395023	-2.09771727560357	-2.0488235925895	-2.09869839513285	-2.07142181987671	-2.07755000258381	-2.09267012656895	-2.06791446962218	-2.06831040054511	-2.07363345514775
		ENSMUSG00000100781.2	0	0	0	0	0	0	0	0	0	0	0	0
		ENSMUSG00000034220.8	6.60103325811617	6.91158151873995	6.47080459741646	6.40879590772874	6.65781190541265	7.00175816312807	10.4676733286961	9.95341301116642	10.3505186574002	10.2019894612536	10.8380816820681	10.686391462587
		ENSMUSG00000101995.2	-1.43424611977391	-1.40129082297714	-1.4217445248188	-1.43162516078394	-1.44421738758059	-1.43532075961168	-1.20000769073608	-1.27761793075333	-0.321366737669219	-1.1555889277701	0.451130899353403	-1.22801689875415
		ENSMUSG00000065470.3	0	0	0	0	0	0	0	0	0	0	0	0
		ENSMUSG00000034212.15	-0.423170578520258	1.14278579748508	0.461835181943847	0.413344665541168	-0.0956529996041657	0.94040939825441	-0.268385953293032	-0.33406290387073	0.00915858841025313	-0.224846897390049	-0.229761849515202	-0.295840443068696
		ENSMUSG00000047067.8	7.19199812776357	7.10499009574783	6.9467797953788	7.16633142858067	7.39092230249077	6.92608721551132	5.94376725973138	4.84973569406777	5.69372086266071	6.1156602351464	3.29293449040782	5.78792442782309
		ENSMUSG00000097251.3	1.46317722848754	1.06229022421483	1.81737335315768	1.2416957092523	1.57664969829702	1.45539742609629	0.250122271812216	0.207081122916637	0.114726071784061	0.275836752061209	0.272901013534602	0.234284864429171
		ENSMUSG00000026269.15	11.3404299316935	11.2397914907129	11.5025703514456	11.2644792551686	11.2939134236556	11.2920963581475	11.1089007556307	11.2054389084281	11.0874022240049	10.4608627402353	11.3836045882493	11.3701038980853
		ENSMUSG00000100632.2	-1.12827225888574	-0.792722210997745	-1.12484111021827	-0.644160324316168	-0.881181732396008	-0.657170215502563	-0.986202828270054	-1.02898291771114	-1.12156676544283	-0.96171844770217	-0.964482392758152	-0.636665784875954
		ENSMUSG00000026270.12	7.27317166880403	7.15473726259263	7.29013595475425	7.32443806675512	7.3500321723055	7.34187876660019	6.98096925897124	7.29794711436962	6.78808739370248	6.95778916555855	7.40096475751825	7.52709942733304
		ENSMUSG00000026271.16	10.3373341670547	10.1393014794989	10.4579626604067	10.2998641429313	10.2396310605908	10.3002773774806	12.4588378307691	12.6471325365517	12.5392031131382	12.1653421400551	13.0173357996448	12.6681600913254
		ENSMUSG00000100021.2	0	0	0	0	0	0	0	0	0	0	0	0
		ENSMUSG00000045091.5	0.296879416234469	-0.0877405019177515	-0.118603350377614	-0.135966659829622	1.47979579525465	0.292351271510328	0.08233477934288	1.37004772799061	1.17859889645319	0.116179250153183	2.4247117239914	1.47836480073865
		ENSMUSG00000014602.16	2.78433735009717	2.40785896634714	2.33563241462253	2.80110482417848	2.23769469287726	2.77745517631688	8.52416730013197	8.38579527319304	8.35938618532828	9.27037605541814	8.94290756842092	8.88753622221836
		ENSMUSG00000101378.2	0	0	0	0	0	0	0	0	0	0	0	0
		ENSMUSG00000026272.7	0	0	0	0	0	0	0	0	0	0	0	0
		ENSMUSG00000034159.13	0	0	0	0	0	0	0	0	0	0	0	0
		ENSMUSG00000084989.4	0	0	0	0	0	0	0	0	0	0	0	0
		ENSMUSG00000047793.14	4.14733855262689	4.49157512179682	4.30117613650235	4.7757633278744	4.33807675582881	4.52883600686061	5.75194332445953	5.82690565463649	5.32551559123954	5.38372376513331	6.32451781112073	5.45698645660156
		ENSMUSG00000098997.3	0	0	0	0	0	0	0	0	0	0	0	0
		ENSMUSG00000026273.14	7.06602098567625	7.14794180707382	6.73000780672835	6.91123414424413	6.91923196949903	6.53448505811327	7.65056427430081	7.30143491049509	7.06779065423525	7.49181916828871	7.41363181558423	7.24482282229926
		ENSMUSG00000101172.3	0	0	0	0	0	0	0	0	0	0	0	0
		ENSMUSG00000100351.2	-1.89024328818043	-1.87377855624911	-1.63928635336143	-1.88862306963682	-1.89652564807197	-1.89091114434899	-1.82729928033462	-1.84159085181522	-1.87685258323829	-1.81911976786478	-1.82004312073412	-1.83245704815516
		ENSMUSG00000026274.12	6.39948749431748	5.78598146334034	6.15657820405773	5.9575226651009	5.77654957412894	5.97955740296155	2.83415784523604	3.73940531595375	4.13314043753322	2.45579832038206	3.2490399466858	4.42131838196552
		ENSMUSG00000026275.14	9.2346899253835	9.22745159731165	9.16811848744416	9.17723579044819	9.24065969105009	9.23855396190388	8.5986743797976	8.63766540558331	8.53750174411872	8.59069379782943	8.32757492437106	8.57968984047839
		ENSMUSG00000106302.3	0	0	0	0	0	0	0	0	0	0	0	0
		ENSMUSG00000098689.3	0	0	0	0	0	0	0	0	0	0	0	0
		ENSMUSG00000064389.3	-2.09993539878401	-2.09222826756235	-2.09661129488091	-2.09917697544767	-2.10287616771167	-2.04317367786747	-2.07047134615877	-2.07716122226633	-2.09366721776715	-2.06664252123789	-2.0670747421667	-2.07288569420705
		ENSMUSG00000034107.11	1.43473020417711	2.03401747720873	0.687004225273976	1.82866357441978	-0.0750590465065553	1.42652392886112	0.137746151939905	0.0887046963300604	0.741578211253386	0.16646412032905	0.163205197953067	0.119852368019064
		ENSMUSG00000034088.16	12.3447844463847	12.1574334767688	12.4185522250469	12.1850344671688	12.0737638198556	12.3665805550783	12.3964115805036	12.5657715908625	12.3577624834942	12.5669356387493	12.6763152350348	12.596570039991
		ENSMUSG00000090489.4	-1.01959474136375	-1.00274153784306	-1.01262708020626	-0.658188807443842	-0.695153798336595	-1.02022652397247	-0.834040886554038	-0.892512593096979	0.368047930460479	-0.800575703704839	-0.80435345607342	0.0536030909431098
		ENSMUSG00000026276.21	2.74710816993197	2.25989078245652	1.99488130996488	2.96702642864741	1.48102485803336	2.99196353527981	3.16306133447063	2.49037253895581	2.85973988965998	1.27263113283634	1.85446601820329	2.38521254744516
		ENSMUSG00000116048.2	0	0	0	0	0	0	0	0	0	0	0	0
		ENSMUSG00000034066.14	5.63424313947515	5.32306366401397	5.59303141206456	5.5763832666007	5.28857087740662	6.13373155519611	4.43149846452485	3.89883528293229	3.77007720834446	3.30584757541556	4.21702741792593	4.25464241417664
		ENSMUSG00000103854.2	0	0	0	0	0	0	0	0	0	0	0	0
		ENSMUSG00000026277.15	9.12190467243386	9.11245836663011	9.05940203038344	9.17182200550461	9.15603358073568	9.13680370861946	8.59020811389726	8.53790585978675	8.60736753306273	7.87074114948953	8.4902977617988	8.59546339099836
		ENSMUSG00000100927.2	0	0	0	0	0	0	0	0	0	0	0	0
		ENSMUSG00000026278.15	1.93500635605866	1.77629537243948	2.48996355962902	1.79911267958727	1.86078842050053	1.5927042250167	2.32267436068812	1.87053665085244	1.2029439051206	2.66592320694669	3.87319202562128	1.97064082512408
		ENSMUSG00000026279.15	7.97631835382332	7.69614531252978	8.10202901084394	7.78040837001328	7.86882290566049	7.75113678890396	9.51991122826316	9.3644931737955	9.13265895933193	9.47699233632505	9.73402445943706	9.80517548131972
		ENSMUSG00000101952.2	-1.03167632086681	-0.521768008986191	-1.02156327308111	-1.02941744190747	-1.040160192328	-1.03259901348522	-0.80968575109979	0.385160325649832	0.86127816144218	-0.770959219731699	-0.775330904962346	-0.834105599841144
		ENSMUSG00000026280.18	9.72539559404244	9.54863102466635	9.73177676191336	9.62695663676458	9.67210897664672	9.50808768853945	10.6735801231487	10.5760835550042	10.4812160171554	10.7427360557483	10.9393296649923	10.9022191193201
		ENSMUSG00000026281.16	8.6860853071768	8.63386582654172	8.17030040626549	8.59713048493229	8.37547767100673	8.35768534899875	7.87809594744521	7.6505588614119	7.66447817989541	7.97419665829828	7.08829040568852	7.47460236579333
		ENSMUSG00000121025.1	-0.921797186952666	-1.16664288567091	-0.896117051237419	-0.555576863363731	-1.17639033284043	-1.17431890606818	-1.04014877418941	-1.07904352030032	-0.649954773343377	-1.01788809689039	-1.02040101686372	-1.05418572388044
		ENSMUSG00000026283.14	8.77157063189011	8.73150007835315	8.68425456352923	8.76418856645364	8.87693107321518	8.77891014445252	8.55676241888609	8.37781941495071	8.46454206264874	8.37170057596327	8.39864768306231	8.40053531031507
		ENSMUSG00000088961.3	0	0	0	0	0	0	0	0	0	0	0	0
		ENSMUSG00000073609.10	7.68263158402434	7.58955528405049	7.60931659808345	7.70304246643068	7.60698355098022	7.83478872521371	5.91356746161946	5.9311210149452	6.14463137120352	5.77158975484554	6.24873491219505	5.9079942059193
		ENSMUSG00000094651.3	-1.52674861760267	-1.4817558326071	-0.420084251179766	-1.52480376348129	-1.52995155122829	-1.52709947783732	-0.993388366386329	-1.38841400055922	-1.49067027108545	-1.32324960996579	-1.32592726126049	-1.36192668242981
		ENSMUSG00000101660.2	0	0	0	0	0	0	0	0	0	0	0	0
		ENSMUSG00000093805.8	-1.06271840822044	-0.0559509073656184	-0.489924631733997	-1.06167999555548	-1.06657569402835	-1.06314119348342	-0.904420716673005	-0.533054186981863	-0.701864444710094	-0.876199769159348	-0.879385520505568	-0.922216043165608
		ENSMUSG00000099624.2	0	0	0	0	0	0	0	0	0	0	0	0
		ENSMUSG00000073608.5	0	0	0	0	0	0	0	0	0	0	0	0
		ENSMUSG00000034000.16	0	0	0	0	0	0	0	0	0	0	0	0
		ENSMUSG00000026285.9	4.52562648019191	4.89602531577457	3.97753194389711	4.70160674496605	4.93500716595447	4.91762297309693	6.98741753845878	6.7395076044308	6.99738573015308	8.34083277871094	6.58033886164241	6.53005040931414
		ENSMUSG00000100990.2	0	0	0	0	0	0	0	0	0	0	0	0
		ENSMUSG00000100347.2	-0.348107542439716	-0.315541063132164	-0.334550703894781	0.857459149509877	0.461110525986271	0.51100412056005	-0.184054177880087	0.344096735837281	0.641725530521025	-0.137108781282589	-0.142408261760235	1.52401714700996
		ENSMUSG00000077413.3	0	0	0	0	0	0	0	0	0	0	0	0
		ENSMUSG00000100518.2	0	0	0	0	0	0	0	0	0	0	0	0
		ENSMUSG00000089310.3	0	0	0	0	0	0	0	0	0	0	0	0
		ENSMUSG00000099592.2	0	0	0	0	0	0	0	0	0	0	0	0
		ENSMUSG00000051185.10	9.51438354689206	9.45999726493539	9.34709420331869	9.51533799069925	9.43414923325671	9.36062754382974	9.20956880160106	8.9575269498709	8.85757886814397	9.01729600276439	9.40887404415813	8.86894551612905
		ENSMUSG00000103973.2	-0.79227449470878	-1.33489646090672	-1.35313716764801	-1.11843563520084	-1.35689285276558	-0.945580289383942	-1.2294727538094	-1.26188871589331	-1.34186893013179	-1.21092008684433	-1.21301442417058	-1.24117153769298
		ENSMUSG00000081051.5	6.75591069411325	7.07188079204043	6.93127662067324	7.00691350456841	7.10956589214365	6.65021949397102	6.12826835636612	6.27867129775155	6.41741568625529	6.88399272730588	6.07849366897182	5.91263888856236
		ENSMUSG00000040710.11	9.36464099127482	9.66465813227753	9.62164052572501	9.62996205647258	9.58012122011491	9.97606354431139	8.27253762050838	8.53467010159319	9.00161229319374	8.25813055314841	8.30337257035542	8.76099083804911
		ENSMUSG00000103197.2	-2.09993539878401	-2.09222826756235	-2.09661129488091	-2.09917697544767	-2.10287616771167	-2.04317367786747	-2.07047134615877	-2.07716122226633	-2.09366721776715	-2.06664252123789	-2.0670747421667	-2.07288569420705
		ENSMUSG00000121039.1	2.58877403129863	3.31943315882416	3.41470503266011	3.33005142245159	3.04172566321963	2.47326715376531	1.9749792681625	2.68006486541771	2.39643295613864	4.45357470513693	1.4635371316359	2.29577410086604
		ENSMUSG00000100777.2	0	0	0	0	0	0	0	0	0	0	0	0
		ENSMUSG00000102718.2	0	0	0	0	0	0	0	0	0	0	0	0
		ENSMUSG00000119061.1	0	0	0	0	0	0	0	0	0	0	0	0
		ENSMUSG00000100062.2	0	0	0	0	0	0	0	0	0	0	0	0
		ENSMUSG00002076073.1	0	0	0	0	0	0	0	0	0	0	0	0
		ENSMUSG00002075550.1	0	0	0	0	0	0	0	0	0	0	0	0
		ENSMUSG00000102658.2	0	0	0	0	0	0	0	0	0	0	0	0
		ENSMUSG00000100336.2	0	0	0	0	0	0	0	0	0	0	0	0
		ENSMUSG00000100589.2	0	0	0	0	0	0	0	0	0	0	0	0
		ENSMUSG00000119190.1	0	0	0	0	0	0	0	0	0	0	0	0
		ENSMUSG00000100362.2	0	0	0	0	0	0	0	0	0	0	0	0
		ENSMUSG00000077255.3	0	0	0	0	0	0	0	0	0	0	0	0
		ENSMUSG00000040693.8	1.84784970983943	2.34415564404285	2.71802596142565	2.19298059970761	1.79842552207925	3.07184867841149	7.61792552986493	7.17963499372679	7.78917669331426	6.78046459675037	8.13454735561271	7.68557252927722
		ENSMUSG00000097814.6	0.610397985329669	0.73509999489732	0.663667676496547	0.622476426661696	0.564020084303015	1.40958278295639	4.71599062268794	4.0915607249845	3.87885545443919	3.93733802696914	5.05924379726001	3.89227170986548
		ENSMUSG00000121412.1	-2.10434717861935	-2.09476508545305	-2.10021439920014	-2.10340424890149	-2.10800336676964	-2.10473585546241	-2.06771522190394	-2.0760325859516	-2.02559492196708	-2.06295493483289	-2.06349230484634	-2.07071692347994
		ENSMUSG00000045463.17	0	0	0	0	0	0	0	0	0	0	0	0
		ENSMUSG00000097480.2	0	0	0	0	0	0	0	0	0	0	0	0
		ENSMUSG00000100454.2	-0.891672362128493	-1.15684296545601	-1.16182724201593	-0.885540750711436	-1.16810767592173	-0.894174053473822	-1.01969560501288	-0.352339001723481	-0.838318811646606	-0.995439604709649	-0.998177768819217	-1.03499074861469
		ENSMUSG00000044757.8	0.372555567175518	-0.26926356286644	-0.290910484868379	0.10080763668607	0.0549544768116048	0.367245045712995	0.523985637086009	-0.185716410852825	0.482744051032853	1.34679779762882	-0.089270144676221	1.62168834077612
		ENSMUSG00000026331.14	0	0	0	0	0	0	0	0	0	0	0	0
		ENSMUSG00000100484.2	0	0	0	0	0	0	0	0	0	0	0	0
		ENSMUSG00000101348.8	0	0	0	0	0	0	0	0	0	0	0	0
		ENSMUSG00000121413.1	0	0	0	0	0	0	0	0	0	0	0	0
		ENSMUSG00000103179.2	0	0	0	0	0	0	0	0	0	0	0	0
		ENSMUSG00000044768.17	9.24197024770029	9.25373276665065	9.2163880228397	9.21197592433399	9.22578091072227	9.26778686049231	9.94907242623115	10.251473646216	10.1606119579922	9.84780017068664	10.2375572947185	10.2195509422216
		ENSMUSG00000118489.2	0	0	0	0	0	0	0	0	0	0	0	0
		ENSMUSG00000040648.16	8.84389781628834	8.83678284646436	8.9321865481065	8.70445142138575	8.67179242084361	9.15305804157342	8.19879888775402	8.23495253289613	8.64675040518133	8.04919358948484	8.29996292076487	8.51793697578701
		ENSMUSG00000026333.15	5.51524706750995	5.6032331466427	5.25427600447958	5.59997653916635	5.2369280055525	5.38056909535585	5.32400739165182	4.82758619771439	5.31674984519071	5.83080290559753	5.28875268828135	4.62245989879331
		ENSMUSG00000026335.17	9.65751673103319	9.71668859306003	9.98621518374434	9.92112220589897	9.60411507597098	9.94171216399924	8.62964079197354	8.55984336453816	8.44565173814915	8.39037008861935	9.26568360613178	8.69334994611092
		ENSMUSG00000104140.2	0	0	0	0	0	0	0	0	0	0	0	0
		ENSMUSG00002076269.1	0	0	0	0	0	0	0	0	0	0	0	0
		ENSMUSG00000089782.2	4.90111517757975	4.77579236904954	4.45358095232762	4.78726004193267	4.75303090827097	4.4020494016635	4.87514731444678	5.09016342312961	4.78787021647975	5.47000642409779	3.93116713679018	4.72824479098928
		ENSMUSG00000089706.9	2.30356885783574	0.676273878934053	1.05097741185423	1.52105654797913	0.577082318801497	1.49720578365714	2.97063396886766	2.46265781712681	3.18366718190779	2.32801862694197	2.31640232590447	2.16226718413537
		ENSMUSG00000119063.1	-2.12557679025729	-2.10696508118113	-2.11754951616473	-2.12374529756739	-2.13267836075967	-2.12633173390082	-2.05442497515331	-2.07058014681038	-2.11043995682767	-2.04517886613019	-2.04622262287342	-1.92242826803298
		ENSMUSG00000100182.8	2.12134896188865	2.08072048264604	1.97363939590788	1.62307932173195	3.03093651902634	2.93698981178763	4.58231421688428	3.97705549040021	4.79584702621414	5.84526417391383	5.48107985175937	4.0383957451567
		ENSMUSG00000100711.2	0	0	0	0	0	0	0	0	0	0	0	0
		ENSMUSG00000097608.2	0	0	0	0	0	0	0	0	0	0	0	0
		ENSMUSG00000099634.2	0.564527960365858	-0.556975936222366	-0.0141749804558111	-0.0581878852370548	-0.650829336620341	-0.0763626931852089	-0.349851007977102	0.801616798253498	0.428802093843996	-0.28937024927265	2.69461571155293	-0.376955354069326
		ENSMUSG00000026336.14	0	0	0	0	0	0	0	0	0	0	0	0
		ENSMUSG00000089791.2	0	0	0	0	0	0	0	0	0	0	0	0
		ENSMUSG00002075992.1	0	0	0	0	0	0	0	0	0	0	0	0
		ENSMUSG00000100009.7	-0.0143959864610738	1.2213505800251	-0.375830575421425	-0.385593638789075	0.206720855480658	0.902304163123985	-0.226609188854036	0.665128787942483	-0.364103224870375	-0.181050049873135	-0.186193041201502	0.751637169031049
		ENSMUSG00000099686.2	0	0	0	0	0	0	0	0	0	0	0	0
		ENSMUSG00000087804.4	0	0	0	0	0	0	0	0	0	0	0	0
		ENSMUSG00000099453.2	0	0	0	0	0	0	0	0	0	0	0	0
		ENSMUSG00000067028.12	0	0	0	0	0	0	0	0	0	0	0	0
		ENSMUSG00000082431.4	-0.193118121639631	-0.115343474708232	0.0828587706594821	0.0464318798293803	-0.220271008048812	0.0316062935157632	0.522369059862523	-0.435872680650448	0.126228618944678	-0.334028660297794	-0.338213503744825	-0.394476222522124
		ENSMUSG00000104104.2	0	0	0	0	0	0	0	0	0	0	0	0
		ENSMUSG00000100662.2	0	0	0	0	0	0	0	0	0	0	0	0
		ENSMUSG00000087883.3	0	0	0	0	0	0	0	0	0	0	0	0
		ENSMUSG00000099835.2	-1.37402555251371	-1.34070068407578	-1.00468343421085	-1.37295538649359	-1.06416433190081	-1.37446156607433	-0.784986994818321	-0.832146655566707	-1.3508444299989	-1.16033633991521	-0.76104295020712	-1.20434700834689
		ENSMUSG00000100794.2	-0.475358396792326	-0.420300336660941	-0.452093387236098	-0.470119014271984	-0.495269704953251	0.34396563415235	0.518513930960689	0.837546149907614	0.747850589569524	2.53185510313049	1.07297243664604	-0.257210731911802
		ENSMUSG00000099427.2	0	0	0	0	0	0	0	0	0	0	0	0
		ENSMUSG00000099892.2	0	0	0	0	0	0	0	0	0	0	0	0
		ENSMUSG00000100977.2	0	0	0	0	0	0	0	0	0	0	0	0
		ENSMUSG00002076597.1	0	0	0	0	0	0	0	0	0	0	0	0
		ENSMUSG00000100684.2	0	0	0	0	0	0	0	0	0	0	0	0
		ENSMUSG00000100088.2	0	0	0	0	0	0	0	0	0	0	0	0
		ENSMUSG00000100222.2	0	0	0	0	0	0	0	0	0	0	0	0
		ENSMUSG00000100065.2	0	0	0	0	0	0	0	0	0	0	0	0
		ENSMUSG00000100349.2	-0.209173998696747	-0.885576495175175	-0.892568155113876	-0.89635727713065	-0.113352465382153	-0.066673907337061	-0.751751067215647	-0.803428851280443	-0.547612681848547	-0.722174258273023	-0.725513067462908	-0.770401361345163
		ENSMUSG00000099375.2	1.51945121787518	0.541456923346885	1.18156753234943	1.94990316134631	1.06460713779057	3.05516115960765	2.63921675229209	1.21334534600549	2.56855662129042	0.761320196771235	1.8237638308687	0.702054277820745
		ENSMUSG00000077295.3	0	0	0	0	0	0	0	0	0	0	0	0
		ENSMUSG00000099770.2	0	0	0	0	0	0	0	0	0	0	0	0
		ENSMUSG00000088510.3	0	0	0	0	0	0	0	0	0	0	0	0
		ENSMUSG00000101890.2	0	0	0	0	0	0	0	0	0	0	0	0
		ENSMUSG00000099989.2	0	0	0	0	0	0	0	0	0	0	0	0
		ENSMUSG00000087908.3	0	0	0	0	0	0	0	0	0	0	0	0
		ENSMUSG00000100955.2	0	0	0	0	0	0	0	0	0	0	0	0
		ENSMUSG00000088594.3	0	0	0	0	0	0	0	0	0	0	0	0
		ENSMUSG00000099469.2	0	0	0	0	0	0	0	0	0	0	0	0
		ENSMUSG00000102325.2	0	0	0	0	0	0	0	0	0	0	0	0
		ENSMUSG00000101297.2	0	0	0	0	0	0	0	0	0	0	0	0
		ENSMUSG00000100059.2	0	0	0	0	0	0	0	0	0	0	0	0
		ENSMUSG00002076592.1	0	0	0	0	0	0	0	0	0	0	0	0
		ENSMUSG00000099464.2	0	0	0	0	0	0	0	0	0	0	0	0
		ENSMUSG00000100935.2	0	0	0	0	0	0	0	0	0	0	0	0
		ENSMUSG00000099801.2	0	0	0	0	0	0	0	0	0	0	0	0
		ENSMUSG00000050840.9	0	0	0	0	0	0	0	0	0	0	0	0
		ENSMUSG00000103991.2	0	0	0	0	0	0	0	0	0	0	0	0
		ENSMUSG00002075223.1	0	0	0	0	0	0	0	0	0	0	0	0
		ENSMUSG00000103060.2	0	0	0	0	0	0	0	0	0	0	0	0
		ENSMUSG00000089866.2	0	0	0	0	0	0	0	0	0	0	0	0
		ENSMUSG00000099669.2	-2.09993539878401	-2.09222826756235	-2.09661129488091	-2.09917697544767	-2.10287616771167	-2.04317367786747	-2.07047134615877	-2.07716122226633	-2.09366721776715	-2.06664252123789	-2.0670747421667	-2.07288569420705
		ENSMUSG00000099702.2	0	0	0	0	0	0	0	0	0	0	0	0
		ENSMUSG00000047496.7	3.28486659144706	4.1619276023848	4.2892881815312	3.84049673003109	4.45091156913047	4.72680453702247	3.1765111566852	3.16126903152235	3.33291693332958	1.87502462548641	3.05035916232023	2.89039187273496
		ENSMUSG00000099582.2	0	0	0	0	0	0	0	0	0	0	0	0
		ENSMUSG00000097482.4	-2.10434717861935	-2.09476508545305	-2.10021439920014	-2.10340424890149	-2.10800336676964	-2.10473585546241	-2.06771522190394	-2.0760325859516	-2.02559492196708	-2.06295493483289	-2.06349230484634	-2.07071692347994
		ENSMUSG00000101214.2	-1.39993880471653	-1.52277707304348	-1.70689448724989	-1.7145808959192	-1.72566314203189	-1.71778959638229	-1.62858297369834	-1.64862487695624	-1.69807445714037	-1.61711236685571	-1.61840723837528	-1.63581601198431
		ENSMUSG00000067017.6	5.67421196043776	5.61593687107513	5.65774789969891	5.62009114156455	5.67460608331039	5.51445035068844	6.81634126575296	6.87921448887403	7.08812586570092	6.15786831805094	7.40604364404112	6.69257265259355
		ENSMUSG00000056536.15	8.57739890417728	8.54444059074511	8.56634560744478	8.81037641913934	8.56316775066933	9.00284944509762	8.75580287727031	8.72785325513001	8.77175699718538	8.1529816400175	8.60065227973767	8.4859990440167
		ENSMUSG00000100672.2	0	0	0	0	0	0	0	0	0	0	0	0
		ENSMUSG00000101219.2	-1.88495224801749	-1.8702703547754	-1.8786199127779	-1.88350747042953	-1.8905543396653	-1.66809737633907	-1.82882396076229	-1.84156800831891	-1.87301151911787	-1.82153014454011	-1.82235351465685	-1.83342323373099
		ENSMUSG00002075378.1	0	0	0	0	0	0	0	0	0	0	0	0
		ENSMUSG00000101656.2	0	0	0	0	0	0	0	0	0	0	0	0
		ENSMUSG00000026319.14	8.5456101618306	8.42035138097026	8.41278248684946	8.68897836275539	8.54419022595432	8.75108900791388	8.58195696105077	8.60011147853269	8.76677730867661	7.86464279295988	8.61003287096102	8.56769024606189
		ENSMUSG00000104044.2	-2.09841202042391	-2.09135199307594	-2.09536701395023	-2.09771727560357	-2.0488235925895	-2.09869839513285	-2.07142181987671	-2.07755000258381	-2.09267012656895	-2.06791446962218	-2.06831040054511	-2.07363345514775
		ENSMUSG00000101330.2	-0.530929010505377	-0.979799603462727	-0.984786719472041	-0.357942296279919	-0.751591292627793	-0.534629586380721	-0.856997031350512	-0.901022041586462	-0.678110933146855	-0.831800143751517	-0.834644520913206	-0.872885471708673
		ENSMUSG00000026321.9	8.07206902498361	8.09874895714076	8.25081163645506	8.35506258534988	8.16612412186639	8.50963750690804	8.41313644913026	8.92881288163196	8.54034157118404	7.40155847931495	8.13392410841761	8.7914387106486
		ENSMUSG00000102690.2	0	0	0	0	0	0	0	0	0	0	0	0
		ENSMUSG00000118795.2	0	0	0	0	0	0	0	0	0	0	0	0
		ENSMUSG00000099448.2	-1.65659202819558	-1.62427612868249	-1.64265410439301	-1.65341196915405	-1.6662542432968	-1.65790285262456	-1.53304964433045	-1.56110020657328	-0.849729014292771	-1.51699543196041	-1.51880772861152	-1.54317297383837
		ENSMUSG00000099843.3	5.00399546714735	4.8386145059171	5.0205909654331	4.82441767294623	5.01293561252	4.81597388305248	6.09435941894851	5.43485358400789	5.75076626403768	6.18673934959626	5.76366811119099	5.89985889259697
		ENSMUSG00000038866.16	9.49589427959409	9.42431662455854	9.57367018408724	9.4929454822426	9.43499676078915	9.81678318594677	10.233104295895	10.5080873090856	10.4410173459556	10.2885179349228	10.8049915948792	10.6027727357762
		ENSMUSG00000102501.2	-2.10059329175733	-2.09260663912302	-2.09714862960861	-2.04066305179571	-2.10364071617861	-2.10091725301283	-2.07006064001587	-2.07699314383616	-2.09409777702028	-2.06609295168137	-2.0665408483527	-2.0725625513815
		ENSMUSG00000097612.2	-1.91051155297135	-1.88721660128267	-1.7279560877385	-1.90821920391545	-1.91940008336314	-1.91145646220197	-1.82145588975278	-1.66916787084344	-1.89156585582878	-1.80988319311753	-1.81118958915074	-1.82875330295708
		ENSMUSG00000101583.2	-0.850815491293968	-1.09931893889118	-0.613203475525131	-0.644459086483979	-1.10941741834132	-0.496367630438013	-0.972769700545055	-1.01367587857842	-1.10084092228036	-0.949357817969968	-0.952000692961852	-0.987532567526347
		ENSMUSG00000044340.8	8.35975697211073	8.46482357469446	8.32257179771187	8.8048192984488	8.7752351291652	8.88916761656915	7.95021001412747	7.64639673964095	8.36522967610869	8.7170320008448	7.42620509631087	7.62111600291529
		ENSMUSG00000103291.2	-1.88396926763028	-1.86961857953284	-1.87777978195202	-1.77628458160811	-1.78317248228947	-1.88455137219225	-1.82910716431968	-1.84156372210609	-1.87229790663691	-1.82197788746699	-1.82278268338393	-1.83360268344385
		ENSMUSG00000100247.2	0	0	0	0	0	0	0	0	0	0	0	0
		ENSMUSG00000099604.2	0	0	0	0	0	0	0	0	0	0	0	0
		ENSMUSG00000057329.8	8.53139239224937	9.15133996321506	8.51890074878992	9.1332763720648	9.28203800856007	9.16395147645577	7.1334904858504	7.0925709160631	7.74379782157445	8.17802896962018	6.68673152372113	6.58223391238665
		ENSMUSG00000054006.15	-0.374395781454645	0.917364602513166	0.668744300813912	0.883698437164144	0.540557627118585	0.593378081473327	-0.227668992221443	-0.28628828621002	-0.353150911858379	-0.184070900324974	-0.188992516790352	-0.255160708414767
		ENSMUSG00000098344.3	0	0	0	0	0	0	0	0	0	0	0	0
		ENSMUSG00000103348.2	-1.46611815112044	-1.42187753935031	-1.45279571795413	-1.46499620446163	-0.900420101289127	-1.4665754597828	-0.0632121251026361	-1.31559355715336	-1.43202799386509	-1.24139391078092	-1.24444282718091	-1.28543368577792
		ENSMUSG00000009905.6	8.28021972508656	8.10923113931055	8.18194855170534	8.24148593959046	8.17994641837295	8.04188375566926	5.91772396079619	6.45872054883215	6.62338684746874	6.74157359987462	5.60605519998229	6.28955852150776
		ENSMUSG00000009907.18	10.8749682821711	10.9910120860609	11.0407929788439	10.8643954270849	10.8572581229394	10.9850891307002	12.3682305356009	12.0588819496883	12.1765427949159	13.0872783772999	12.5597890206609	12.3977978151124
		ENSMUSG00000067006.13	-0.809977113276467	-0.775185917864055	-0.795393284915651	-0.806708325182661	-0.822314412471164	-0.811314241824677	0.0841464247357864	0.397084964891815	0.526362145759028	-0.52969703815672	-0.534855330446751	1.43090255789309
		ENSMUSG00000083613.2	0	0	0	0	0	0	0	0	0	0	0	0
		ENSMUSG00000059956.15	-0.284338818596311	-0.822005414566305	-0.830825397838494	-0.27378069969558	-0.546030644130445	-0.83755846365228	-0.680131755240225	0.337657959861884	-0.193719774227366	-0.647261006900514	-0.650971655904195	-0.700859113826547
		ENSMUSG00000048775.11	0	0	0	0	0	0	0	0	0	0	0	0
		ENSMUSG00000084228.2	0	0	0	0	0	0	0	0	0	0	0	0
		ENSMUSG00000044594.15	0	0	0	0	0	0	0	0	0	0	0	0
		ENSMUSG00000058017.7	0	0	0	0	0	0	0	0	0	0	0	0
		ENSMUSG00000083884.2	0	0	0	0	0	0	0	0	0	0	0	0
		ENSMUSG00000073602.11	0	0	0	0	0	0	0	0	0	0	0	0
		ENSMUSG00000080729.2	0	0	0	0	0	0	0	0	0	0	0	0
		ENSMUSG00000081114.2	0	0	0	0	0	0	0	0	0	0	0	0
		ENSMUSG00000073601.3	0	0	0	0	0	0	0	0	0	0	0	0
		ENSMUSG00000084189.2	0	0	0	0	0	0	0	0	0	0	0	0
		ENSMUSG00000026327.9	0	0	0	0	0	0	0	0	0	0	0	0
		ENSMUSG00000087210.2	0	0	0	0	0	0	0	0	0	0	0	0
		ENSMUSG00000067001.12	3.9655426272335	3.32293757556466	3.86699195579454	3.41805938990013	3.03448413208929	3.17748066522534	1.27932143682118	1.18514022845145	2.14614404220996	3.27714168525063	1.32787110322774	1.24507844310707
		ENSMUSG00000089278.3	0	0	0	0	0	0	0	0	0	0	0	0
		ENSMUSG00000062345.11	12.7723537409958	12.6868241832473	12.649642830881	12.4583160345478	12.3203556085109	12.7097774568365	11.3145547175291	10.5413985557369	11.1612569676538	12.877937741961	11.4765100455149	10.6017727358507
		ENSMUSG00000092572.9	10.5136493283579	10.2504379615574	10.4479275595595	10.1348321986874	9.95966498113185	10.1704955638666	8.33770750778845	7.66964656429402	7.92690738047289	7.84368340851553	7.86760826219253	8.16146420113858
		ENSMUSG00000026315.14	9.85748509359633	9.97048384987142	10.2688251485223	10.0855554357369	9.95020940938232	10.1290520162138	8.16019383634464	7.92122910296224	7.98388264433839	4.98791306886811	7.51765140604308	7.97426301095476
		ENSMUSG00000086161.2	0	0	0	0	0	0	0	0	0	0	0	0
		ENSMUSG00000119815.1	0	0	0	0	0	0	0	0	0	0	0	0
		ENSMUSG00000077237.3	0	0	0	0	0	0	0	0	0	0	0	0
		ENSMUSG00000100457.8	0	0	0	0	0	0	0	0	0	0	0	0
		ENSMUSG00000101477.2	0	0	0	0	0	0	0	0	0	0	0	0
		ENSMUSG00000099484.2	0	0	0	0	0	0	0	0	0	0	0	0
		ENSMUSG00000100041.2	0	0	0	0	0	0	0	0	0	0	0	0
		ENSMUSG00000104478.2	0	0	0	0	0	0	0	0	0	0	0	0
		ENSMUSG00000101231.2	0	0	0	0	0	0	0	0	0	0	0	0
		ENSMUSG00000101097.2	0	0	0	0	0	0	0	0	0	0	0	0
		ENSMUSG00000100831.2	0	0	0	0	0	0	0	0	0	0	0	0
		ENSMUSG00000100884.2	0	0	0	0	0	0	0	0	0	0	0	0
		ENSMUSG00000089037.3	0	0	0	0	0	0	0	0	0	0	0	0
		ENSMUSG00002076531.1	0	0	0	0	0	0	0	0	0	0	0	0
		ENSMUSG00000100025.2	-0.83064572730759	-0.813926429395142	-0.464582206910248	-0.829113407625257	-0.526209650227431	-0.50112087157444	-0.666082197766724	-0.234549155331256	0.499407737355932	-0.631695232961423	-0.635577041655759	-0.176751050919947
		ENSMUSG00000026312.18	0	0	0	0	0	0	0	0	0	0	0	0
		ENSMUSG00000100290.2	0	0	0	0	0	0	0	0	0	0	0	0
		ENSMUSG00000100758.2	0	0	0	0	0	0	0	0	0	0	0	0
		ENSMUSG00000099926.2	0	0	0	0	0	0	0	0	0	0	0	0
		ENSMUSG00000047216.9	0	0	0	0	0	0	0	0	0	0	0	0
		ENSMUSG00000102788.2	0	0	0	0	0	0	0	0	0	0	0	0
		ENSMUSG00000102160.2	0	0	0	0	0	0	0	0	0	0	0	0
		ENSMUSG00000101253.2	0	0	0	0	0	0	0	0	0	0	0	0
		ENSMUSG00000101846.2	0	0	0	0	0	0	0	0	0	0	0	0
		ENSMUSG00000100555.2	-1.73343858714796	-1.69647276331885	-1.44374864672546	-1.72980095044075	-1.74754343926157	-1.73493802567955	-1.59211972967542	-1.35045998495818	-1.70337442078901	-1.57375548188631	-1.57582854931568	-1.32995320851045
		ENSMUSG00000102728.2	0	0	0	0	0	0	0	0	0	0	0	0
		ENSMUSG00000038702.7	5.49577743837363	5.26838588975236	5.76901052699867	5.58760485653655	5.29103230397116	6.16165397302749	4.26242847112362	3.373879842509	3.60887852003718	2.39189545773473	3.66949489753233	4.07442963118427
		ENSMUSG00000101875.2	-2.09993539878401	-2.09222826756235	-2.09661129488091	-2.09917697544767	-2.10287616771167	-2.04317367786747	-2.07047134615877	-2.07716122226633	-2.09366721776715	-2.06664252123789	-2.0670747421667	-2.07288569420705
		ENSMUSG00000099732.3	0	0	0	0	0	0	0	0	0	0	0	0
		ENSMUSG00000101220.2	0	0	0	0	0	0	0	0	0	0	0	0
		ENSMUSG00000100020.2	0	0	0	0	0	0	0	0	0	0	0	0
		ENSMUSG00000101054.2	0	0	0	0	0	0	0	0	0	0	0	0
		ENSMUSG00000088691.3	0	0	0	0	0	0	0	0	0	0	0	0
		ENSMUSG00000099884.2	0	0	0	0	0	0	0	0	0	0	0	0
		ENSMUSG00000100304.2	0	0	0	0	0	0	0	0	0	0	0	0
		ENSMUSG00000101453.2	0	0	0	0	0	0	0	0	0	0	0	0
		ENSMUSG00000102105.2	0	0	0	0	0	0	0	0	0	0	0	0
		ENSMUSG00000099943.2	0	0	0	0	0	0	0	0	0	0	0	0
		ENSMUSG00002075119.1	0	0	0	0	0	0	0	0	0	0	0	0
		ENSMUSG00000097648.2	0	0	0	0	0	0	0	0	0	0	0	0
		ENSMUSG00000101687.2	0	0	0	0	0	0	0	0	0	0	0	0
		ENSMUSG00000100515.7	0	0	0	0	0	0	0	0	0	0	0	0
		ENSMUSG00000070695.5	0	0	0	0	0	0	0	0	0	0	0	0
		ENSMUSG00002076179.1	0	0	0	0	0	0	0	0	0	0	0	0
		ENSMUSG00000102033.2	0	0	0	0	0	0	0	0	0	0	0	0
		ENSMUSG00000094429.3	0	0	0	0	0	0	0	0	0	0	0	0
		ENSMUSG00000101154.2	0	0	0	0	0	0	0	0	0	0	0	0
		ENSMUSG00000065865.3	0	0	0	0	0	0	0	0	0	0	0	0
		ENSMUSG00002076328.1	0	0	0	0	0	0	0	0	0	0	0	0
		ENSMUSG00000101573.2	0	0	0	0	0	0	0	0	0	0	0	0
		ENSMUSG00000107979.2	0	0	0	0	0	0	0	0	0	0	0	0
		ENSMUSG00000101373.3	0	0	0	0	0	0	0	0	0	0	0	0
		ENSMUSG00000099615.2	0	0	0	0	0	0	0	0	0	0	0	0
		ENSMUSG00000100265.3	0	0	0	0	0	0	0	0	0	0	0	0
		ENSMUSG00000100527.2	0	0	0	0	0	0	0	0	0	0	0	0
		ENSMUSG00000099571.2	0	0	0	0	0	0	0	0	0	0	0	0
		ENSMUSG00000101303.2	0	0	0	0	0	0	0	0	0	0	0	0
		ENSMUSG00000100305.3	0	0	0	0	0	0	0	0	0	0	0	0
		ENSMUSG00000099534.2	0	0	0	0	0	0	0	0	0	0	0	0
		ENSMUSG00000100886.2	0	0	0	0	0	0	0	0	0	0	0	0
		ENSMUSG00000101415.3	0	0	0	0	0	0	0	0	0	0	0	0
		ENSMUSG00000100617.2	0	0	0	0	0	0	0	0	0	0	0	0
		ENSMUSG00000121287.1	0	0	0	0	0	0	0	0	0	0	0	0
		ENSMUSG00000100703.8	0	0	0	0	0	0	0	0	0	0	0	0
		ENSMUSG00000100177.2	0	0	0	0	0	0	0	0	0	0	0	0
		ENSMUSG00000101363.2	0	0	0	0	0	0	0	0	0	0	0	0
		ENSMUSG00000101590.2	0	0	0	0	0	0	0	0	0	0	0	0
		ENSMUSG00000102030.2	0.938174032549547	0.210656906137373	0.138662298822277	0.0981807143441535	-0.538769309966195	-0.175356395126235	-0.368892930135557	-0.441638289877981	-0.510471544166565	0.695212345066809	-0.331958437577952	-0.395146423397817
		ENSMUSG00000099870.2	0	0	0	0	0	0	0	0	0	0	0	0
		ENSMUSG00000026374.15	10.1635614836129	10.086864554815	10.2635374736695	10.2143652545335	10.2075439674892	10.0408282985203	9.60815512673283	9.80252377838023	9.53587275635043	9.52309700876591	9.59214314853665	9.49173048094628
		ENSMUSG00000026377.13	9.23256296747013	9.22961465663966	9.07935614516814	8.74086130121211	8.74989276215557	8.76958445932452	8.57545727586614	9.03137752469533	8.60510068943176	9.29666434905329	8.13535266335624	8.33824229202583
		ENSMUSG00000099936.2	0	0	0	0	0	0	0	0	0	0	0	0
		ENSMUSG00000120092.1	1.08674749902963	2.06585236608475	1.44798461981826	0.927285063742331	1.02322316184484	1.57506623342081	0.238318771977389	0.191227389153515	0.0864551559627048	0.266075051343164	0.927940858250673	0.221090897198567
		ENSMUSG00000064302.15	9.73858807792318	9.70912169092576	9.69351810576887	9.76074730894118	9.80679405858826	9.99229466791676	10.4259781720019	10.4938149037059	10.3756112968484	10.3458237077274	11.0157536551259	10.7780300687829
		ENSMUSG00000077257.3	0	0	0	0	0	0	0	0	0	0	0	0
		ENSMUSG00000107722.2	-2.10059329175733	-2.09260663912302	-2.09714862960861	-2.04066305179571	-2.10364071617861	-2.10091725301283	-2.07006064001587	-2.07699314383616	-2.09409777702028	-2.06609295168137	-2.0665408483527	-2.0725625513815
		ENSMUSG00000080542.3	0	0	0	0	0	0	0	0	0	0	0	0
		ENSMUSG00000100770.2	-1.59389978650183	-1.53692912822142	-1.56932820699891	-1.5882935660439	-1.60341670423783	-1.59621067778861	-0.110432723436373	-1.42555442028312	-1.54756576305252	-1.34780080423455	-1.35099575578377	-0.972059793600183
		ENSMUSG00000026380.11	1.24673139780644	0.441272734605348	0.369809267251691	-0.1407055020485	0.816160479192302	0.631090848066406	0.106009029263658	0.0453782045079261	0.417529330328278	2.66432668984047	0.136993213904068	2.46050836798066
		ENSMUSG00002076551.1	0	0	0	0	0	0	0	0	0	0	0	0
		ENSMUSG00000101624.2	0	0	0	0	0	0	0	0	0	0	0	0
		ENSMUSG00000088363.3	0	0	0	0	0	0	0	0	0	0	0	0
		ENSMUSG00000100040.2	0	0	0	0	0	0	0	0	0	0	0	0
		ENSMUSG00000048402.15	-0.222375282106844	-0.712518885583161	-0.0220661830096162	-1.09187482424216	-1.09683382763687	-1.09335457976515	-0.930878488614601	-0.980111995367822	-1.08368253926971	-0.902700615875521	-0.905881504680502	-0.948646653380021
		ENSMUSG00000098273.3	0	0	0	0	0	0	0	0	0	0	0	0
		ENSMUSG00000097408.2	0	0	0	0	0	0	0	0	0	0	0	0
		ENSMUSG00000096939.2	0	0	0	0	0	0	0	0	0	0	0	0
		ENSMUSG00000100767.2	0	0	0	0	0	0	0	0	0	0	0	0
		ENSMUSG00000099860.2	0	0	0	0	0	0	0	0	0	0	0	0
		ENSMUSG00000101179.2	0	0	0	0	0	0	0	0	0	0	0	0
		ENSMUSG00000037035.6	-1.7456402634485	-1.7052700771823	-1.728228506742	-1.74166761909143	-1.76104409996831	-1.74727779256444	-1.59130666532644	-0.72947702232378	-1.71280734184341	-1.57125116467502	-1.57351515096281	-1.60395309337042
		ENSMUSG00000004451.15	10.8471772102057	10.731400558174	10.9072919767118	10.6941872428356	10.7071114683772	10.5888908916393	11.7610604710055	11.7014928833348	11.6370931643559	11.7489123891846	12.1208945342806	11.7459279017368
		ENSMUSG00000101437.2	-2.09993539878401	-2.09222826756235	-2.09661129488091	-2.09917697544767	-2.10287616771167	-2.04317367786747	-2.07047134615877	-2.07716122226633	-2.09366721776715	-2.06664252123789	-2.0670747421667	-2.07288569420705
		ENSMUSG00000098447.3	-0.465036303703924	0.0756928073847308	-0.763486872780399	0.109093057173103	-0.491107590538801	0.0891522112897705	-0.623824860603138	-0.680755628282087	-0.7579434552494	-0.591241605166219	-0.594919800231149	-0.644370934345392
		ENSMUSG00000098923.2	8.93298773733515	8.82267234132723	8.92564443961298	8.80838438236756	8.77865332227696	8.78769137592021	9.60881756730736	9.84586954815741	9.69080796702547	9.7201175766406	9.87410810768665	9.8764058113663
		ENSMUSG00000101731.2	-2.10434717861935	-2.09476508545305	-2.10021439920014	-2.10340424890149	-2.10800336676964	-2.10473585546241	-2.06771522190394	-2.0760325859516	-2.02559492196708	-2.06295493483289	-2.06349230484634	-2.07071692347994
		ENSMUSG00000084505.4	0	0	0	0	0	0	0	0	0	0	0	0
		ENSMUSG00000026383.15	2.5379522348176	3.08007054558895	2.21525702119961	3.37017641888237	2.97300620987102	2.82516814548383	1.10539231641831	1.02430013219219	1.80052966718329	3.09327972028609	1.14740943491361	1.64891489509983
		ENSMUSG00000102687.2	0	0	0	0	0	0	0	0	0	0	0	0
		ENSMUSG00000026384.14	7.35534342075833	7.4480629156944	7.39916426431724	7.54942649286324	7.29003658265752	7.86618801095209	6.22621492576046	6.05123239039774	6.76455228388779	6.26589319271767	5.32678894916726	6.45293692604221
		ENSMUSG00000091876.2	-1.91291076981246	-1.88880725661377	-1.90251486762811	-1.91053885393715	-1.74361180453965	-1.91388847658843	-1.82076400846715	-1.84168612753047	-1.89330747261582	-1.80878962664314	-1.81014136733142	-1.64981869875705
		ENSMUSG00000103146.2	-0.938011767599724	-0.92735738561328	-0.399105321928837	-0.25813901154984	-0.478682939659347	-0.938405107764329	-0.795923136816783	-0.84498866510193	-0.168257641884235	-0.767841403398431	-0.77101143941506	-0.813630678862136
		ENSMUSG00000100436.2	0	0	0	0	0	0	0	0	0	0	0	0
[truncated: 54,944 more rows]

## Sheet: Figure 2b
Figure 2b
	gene_id	gene_name	baseMean	log2FoldChange	lfcSE	pvalue	padj
	ENSMUSG00000030074.10	Gxylt2	11.4401	7.31934	2.95462	2.87766e-05	0.00371978
	ENSMUSG00000046152.17	Fut10	94.7536	3.58752	1.30982	0.000403564	0.0188725
	ENSMUSG00000039611.3	Pgap4	192.699	3.5426	1.32236	0.000437222	0.0197121
	ENSMUSG00000038725.14	Pkhd1l1	17.6487	2.93683	1.05237	0.000176657	0.0114165
	ENSMUSG00000058317.13	Ube2e2	55.0054	2.90834	0.803545	1.90178e-05	0.0029408
	ENSMUSG00000030022.15	Adamts9	49.3005	2.4948	0.833519	8.88884e-05	0.0075182
	ENSMUSG00000044017.17	Adgrd1	25.2017	2.2933	0.993706	0.000642726	0.0245269
	ENSMUSG00000040690.16	Col16a1	152.14	2.26329	0.635842	2.27529e-05	0.00327383
	ENSMUSG00000028270.13	Gbp2	3623.22	2.11206	0.41277	1.44224e-08	4.90817e-05
	ENSMUSG00000034855.14	Cxcl10	1793.14	2.07039	0.89963	0.000628381	0.0243911
	ENSMUSG00000037060.4	Cavin3	19.4883	2.05845	0.839816	0.000460342	0.0203245
	ENSMUSG00000031517.9	Gpm6a	46.2633	1.97486	1.17687	0.00175119	0.0425441
	ENSMUSG00000027962.15	Vcam1	66.6756	1.87885	1.04922	0.00166668	0.0413981
	ENSMUSG00000031355.17	Arhgap6	82.3399	1.87019	0.753557	0.000759704	0.0269675
	ENSMUSG00000044285.10	Ubb-ps	722.484	1.84574	0.474483	4.26191e-06	0.0013048
	ENSMUSG00000029638.18	Glcci1	31.7153	1.81767	0.829362	0.00121621	0.0348912
	ENSMUSG00000105504.5	Gbp5	728.162	1.80607	0.375256	7.0675e-08	9.68389e-05
	ENSMUSG00000034739.18	Mfrp	9.81351	1.78676	0.911611	0.00152837	0.0395874
	ENSMUSG00000030770.16	Parva	21.855	1.7231	0.892093	0.00129944	0.0359093
	ENSMUSG00000049892.8	Rasd1	66.887	1.67707	0.566122	0.00011604	0.00854732
	ENSMUSG00000082292.4	Gm12250	671.019	1.66536	0.501186	3.68367e-05	0.00450657
	ENSMUSG00000078920.4	Ifi47	2522.31	1.65033	0.503217	4.17868e-05	0.0048937
	ENSMUSG00000018593.14	Sparc	130.432	1.64623	0.784812	0.000971489	0.0313208
	ENSMUSG00000046031.8	Calhm6	117.304	1.60402	0.699789	0.000670128	0.0250193
	ENSMUSG00000006931.16	P3h4	15.1871	1.58536	0.964289	0.0022145	0.0485488
	ENSMUSG00000092277.2	Gm19684	11.635	1.55872	0.810192	0.00155915	0.0399318
	ENSMUSG00000018899.18	Irf1	3028.89	1.55648	0.570458	0.000225754	0.013567
	ENSMUSG00000031538.7	Plat	49.3907	1.55642	0.740872	0.00101658	0.0318373
	ENSMUSG00000020641.17	Rsad2	9150.43	1.55193	0.514195	0.000103084	0.00802534
	ENSMUSG00000040435.13	Ppp1r15a	6251	1.53457	0.626607	0.000504731	0.0214112
	ENSMUSG00000070044.16	Fam149a	51.401	1.52645	0.666869	0.000891129	0.0294223
	ENSMUSG00000015342.7	Xk	41.1396	1.5223	0.47512	6.29432e-05	0.00610552
	ENSMUSG00000039236.19	Isg20	5284.46	1.52186	0.374544	2.2704e-06	0.000864139
	ENSMUSG00000037321.18	Tap1	5797.07	1.4943	0.391665	6.15977e-06	0.00147009
	ENSMUSG00000048473.16	Sult6b2	145.647	1.48528	0.467192	6.47357e-05	0.00620286
	ENSMUSG00000003545.4	Fosb	293.683	1.46909	0.719206	0.00116307	0.0341577
	ENSMUSG00000041827.16	Oasl1	2110.91	1.45085	0.540416	0.000272314	0.0150453
	ENSMUSG00000121377.1	Gm5113	29.0363	1.4502	0.592985	0.000529294	0.0219105
	ENSMUSG00000118607.3	Gm7592	51.0949	1.41775	0.569644	0.000442594	0.0197958
	ENSMUSG00000112627.3	4933412E12Rik	46.6027	1.41079	0.386854	1.56642e-05	0.00278336
	ENSMUSG00000033542.14	Arhgef5	125.791	1.39024	0.520016	0.000313485	0.0159679
	ENSMUSG00000070427.5	Il18bp	474.291	1.3867	0.339298	2.07582e-06	0.000831364
	ENSMUSG00000020638.9	Cmpk2	1838.76	1.37843	0.260898	7.14211e-09	3.26204e-05
	ENSMUSG00000032841.16	Prr5l	260.168	1.35551	0.249601	2.99215e-09	2.68656e-05
	ENSMUSG00000046879.8	Irgm1	2318.2	1.34277	0.361548	9.9178e-06	0.00196947
	ENSMUSG00000034422.15	Parp14	5861.51	1.34142	0.442586	0.000101314	0.00801266
	ENSMUSG00000025268.16	Maged2	83.0086	1.30678	0.475465	0.00026232	0.0146707
	ENSMUSG00000095620.8	Csta2	244.52	1.30126	0.345083	7.98671e-06	0.00169416
	ENSMUSG00000063268.13	Parp10	3916.48	1.30059	0.300711	7.99964e-07	0.000421581
	ENSMUSG00000078853.9	Igtp	1425.44	1.29833	0.406462	6.10174e-05	0.00603273
	ENSMUSG00000029798.12	Herc6	509.653	1.29671	0.536607	0.000559246	0.0224715
	ENSMUSG00000035692.8	Isg15	7557.71	1.29609	0.48153	0.000287997	0.0151774
	ENSMUSG00000013415.10	Igf2bp1	21.8508	1.29277	0.704975	0.00210974	0.0473054
	ENSMUSG00000074896.4	Ifit3	1125.77	1.29127	0.513567	0.000443534	0.0197958
	ENSMUSG00000117171.2	C230013L11Rik	45.382	1.2593	0.413895	0.000102303	0.00801266
	ENSMUSG00000033107.7	Rnf125	415.773	1.2297	0.427579	0.000168165	0.0110249
	ENSMUSG00000036111.9	Lmo1	87.0797	1.21445	0.561771	0.000991212	0.0315682
	ENSMUSG00000033450.9	Tagap	604.391	1.19917	0.588113	0.00128147	0.0356884
	ENSMUSG00000095762.2	Gm16378	176.853	1.185	0.401507	0.000133781	0.00946845
	ENSMUSG00000044701.6	Il27	282.788	1.18179	0.58285	0.00137018	0.0369031
	ENSMUSG00000024308.16	Tapbp	12136.8	1.17166	0.385149	0.000104646	0.00810094
	ENSMUSG00000079505.3	Gm11131	44.1132	1.16873	0.664864	0.00231246	0.0495858
	ENSMUSG00000042726.15	Trafd1	5996.47	1.16162	0.361531	6.11991e-05	0.00603273
	ENSMUSG00000035929.12	H2-Q4	2129.95	1.15917	0.547844	0.00116114	0.0341577
	ENSMUSG00000018143.11	Mafk	2729.2	1.15601	0.48579	0.000655565	0.0248137
	ENSMUSG00000027078.15	Ube2l6	2927.88	1.14648	0.446149	0.000415134	0.0191563
	ENSMUSG00000062488.10	Ifit3b	550.568	1.14284	0.549828	0.00128072	0.0356884
	ENSMUSG00000071562.7	Stfa1	245.519	1.14002	0.288457	4.14168e-06	0.0013048
	ENSMUSG00000058755.4	Osm	15671.9	1.13952	0.594455	0.00176336	0.0426199
	ENSMUSG00000069874.8	Irgm2	1786.53	1.13295	0.342466	4.54541e-05	0.0051901
	ENSMUSG00000027253.16	Lrp4	227.61	1.13047	0.433512	0.000370314	0.0179295
	ENSMUSG00000057280.16	Musk	43.4495	1.11045	0.43292	0.000442138	0.0197958
	ENSMUSG00000025498.16	Irf7	8698.34	1.10967	0.387453	0.000188614	0.0119647
	ENSMUSG00000074115.6	Saa1	368.709	1.1052	0.581259	0.00186671	0.0440995
	ENSMUSG00000040033.17	Stat2	2637.39	1.10216	0.279434	4.38045e-06	0.0013048
	ENSMUSG00000051314.12	Ffar2	116.288	1.0948	0.474014	0.000791803	0.0276767
	ENSMUSG00000057465.6	Saa2	98.2514	1.09198	0.579313	0.00193313	0.0449708
	ENSMUSG00000040296.16	Rigi	3939.31	1.0908	0.254671	1.07839e-06	0.000527717
	ENSMUSG00000049653.6	Spatc1	50.9711	1.08501	0.534391	0.00143705	0.0381598
	ENSMUSG00000000275.17	Trim25	6124.99	1.08022	0.221187	6.52733e-08	9.68389e-05
	ENSMUSG00000052727.7	Map1b	59.109	1.07056	0.446761	0.000644409	0.0245269
	ENSMUSG00000020415.17	Pttg1	871.389	1.06429	0.511597	0.00132218	0.0360887
	ENSMUSG00000070327.15	Rnf213	10063	1.05893	0.341549	9.28325e-05	0.00765403
	ENSMUSG00000016496.8	Cd274	5610.19	1.05555	0.567732	0.00203325	0.0465102
	ENSMUSG00000056708.6	Ier5	21304.5	1.04382	0.487877	0.00120199	0.0348197
	ENSMUSG00000023764.19	Sfi1	233.076	1.0356	0.271301	7.39171e-06	0.00166035
	ENSMUSG00000050737.14	Ptges	1896.89	1.01168	0.430402	0.000766551	0.0271403
	ENSMUSG00000002307.17	Daxx	2193.13	1.01109	0.330598	0.000109179	0.008265
	ENSMUSG00000074151.14	Nlrc5	1494.34	0.997057	0.375838	0.000361748	0.0175769
	ENSMUSG00000096727.4	Psmb9	1337.45	0.994456	0.379897	0.000398381	0.0188228
	ENSMUSG00000021701.9	Plk2	5533.89	0.993698	0.430244	0.000859567	0.0288017
	ENSMUSG00000038507.7	Parp12	2378.61	0.99135	0.320073	9.82423e-05	0.00787203
	ENSMUSG00000062007.14	Hsh2d	705.767	0.973274	0.247919	4.94006e-06	0.00141018
	ENSMUSG00000120223.1	Gm32611	60.5862	0.962989	0.447756	0.00125142	0.0354275
	ENSMUSG00000039853.19	Trim14	467.113	0.961213	0.280158	3.26696e-05	0.00408865
	ENSMUSG00000020826.10	Nos2	19834.6	0.958962	0.466327	0.00160809	0.0406173
	ENSMUSG00000069792.6	Wfdc17	21173.9	0.953637	0.316778	0.000148123	0.0100475
	ENSMUSG00000049401.11	Ogfr	4315.13	0.953632	0.354711	0.000343885	0.0169493
	ENSMUSG00000022902.9	Stfa2	355.748	0.949272	0.317801	0.000147493	0.0100475
	ENSMUSG00000037921.16	Ddx60	911.106	0.94291	0.324836	0.000188245	0.0119647
	ENSMUSG00000035517.18	Tdrd7	2098.8	0.938436	0.223353	1.65806e-06	0.000709961
	ENSMUSG00000026981.16	Il1rn	221066	0.934799	0.429359	0.00125796	0.0355393
	ENSMUSG00000026896.15	Ifih1	1258.51	0.934134	0.42877	0.00118696	0.0345586
	ENSMUSG00000047454.13	Gphn	291.565	0.931468	0.437993	0.00132581	0.0360967
	ENSMUSG00000038213.8	Tapbpl	520.191	0.929266	0.384565	0.000695056	0.0257396
	ENSMUSG00000030056.9	Isy1	708.49	0.924822	0.237558	5.78097e-06	0.00147009
	ENSMUSG00000006418.18	Rnf114	6469.3	0.92269	0.26208	2.47543e-05	0.0034261
	ENSMUSG00000046688.15	Tifa	1976.12	0.915459	0.337668	0.000331169	0.0166215
	ENSMUSG00000049502.18	Dtx3l	1788.62	0.907257	0.296268	0.000118387	0.00862839
	ENSMUSG00000051439.8	Cd14	269092	0.90613	0.294931	0.000116515	0.00854732
	ENSMUSG00000071757.11	Zhx2	1900.29	0.90584	0.319108	0.000233556	0.0139102
	ENSMUSG00000024457.17	Trim26	1113.15	0.903071	0.248531	1.65899e-05	0.00280636
	ENSMUSG00000038467.16	Chmp4b	19992.5	0.900925	0.253712	2.29374e-05	0.00327383
	ENSMUSG00000027164.9	Traf6	1072.43	0.900852	0.249905	1.87337e-05	0.0029408
	ENSMUSG00000027333.19	Smox	21566.6	0.893258	0.224663	4.52919e-06	0.0013204
	ENSMUSG00000039501.15	Znfx1	5008.73	0.889219	0.213926	2.12361e-06	0.000831364
	ENSMUSG00000024424.16	Ttc39c	643.522	0.879383	0.304159	0.00020273	0.0125127
	ENSMUSG00000060519.12	Tor3a	1830.97	0.87762	0.432065	0.00167744	0.0413981
	ENSMUSG00000002227.16	Mov10	655.2	0.876335	0.225636	6.43739e-06	0.00147009
	ENSMUSG00000022586.12	Ly6i	452.181	0.868275	0.405709	0.00142065	0.0378712
	ENSMUSG00000117679.2	Apbb3	373.164	0.86417	0.284998	0.00013475	0.00946845
	ENSMUSG00000043279.10	Trim56	2401.49	0.862045	0.213794	3.39728e-06	0.00116374
	ENSMUSG00000032515.9	Csrnp1	12409.6	0.860299	0.38978	0.00131742	0.0360887
	ENSMUSG00000031662.9	Snx20	20155.4	0.857629	0.330549	0.000482767	0.0208671
	ENSMUSG00000048120.17	Entpd1	18100.4	0.855933	0.184845	2.74893e-07	0.000198241
	ENSMUSG00000007589.10	Tinf2	1485.7	0.855923	0.338442	0.000569107	0.0227344
	ENSMUSG00000032661.10	Oas3	17603.8	0.849365	0.271463	0.000102337	0.00801266
	ENSMUSG00000037411.11	Serpine1	1012.46	0.848854	0.421148	0.00184179	0.043802
	ENSMUSG00000038059.8	Smim3	4553.39	0.848464	0.385855	0.00127301	0.0356705
	ENSMUSG00000069899.4	Gm12166	206.549	0.847043	0.253225	4.92829e-05	0.00553504
	ENSMUSG00000053581.14	Zfand2a	792.412	0.846267	0.327389	0.000496399	0.021161
	ENSMUSG00000106874.3	Gm20186	9299.95	0.844614	0.381404	0.00123827	0.0352007
	ENSMUSG00000032596.15	Uba7	1302.61	0.838412	0.236402	2.43548e-05	0.00341885
	ENSMUSG00000002325.16	Irf9	4602.83	0.836105	0.174219	1.11153e-07	0.000126918
	ENSMUSG00000022555.13	Dgat1	10844.2	0.828865	0.254139	8.0811e-05	0.00719008
	ENSMUSG00000055994.16	Nod2	2269.99	0.82498	0.429026	0.00229961	0.0495274
	ENSMUSG00000052684.6	Jun	9585.32	0.822955	0.244637	4.77029e-05	0.00540186
	ENSMUSG00000024190.8	Dusp1	118079	0.822055	0.363701	0.00115548	0.0341577
	ENSMUSG00000024590.9	Lmnb1	9994.53	0.821728	0.313323	0.000534938	0.0219944
	ENSMUSG00000017405.15	Nek8	209.493	0.820738	0.22443	1.61647e-05	0.00278457
	ENSMUSG00000007659.19	Bcl2l1	11630.4	0.81799	0.181417	5.19119e-07	0.000309259
	ENSMUSG00000053846.6	Lipg	13969.5	0.81773	0.359459	0.00114046	0.0339711
	ENSMUSG00000021281.16	Tnfaip2	22421.1	0.815102	0.338202	0.000812415	0.0278293
	ENSMUSG00000027580.18	Helz2	8474.95	0.814134	0.230119	2.62834e-05	0.00353074
	ENSMUSG00000022906.16	Parp9	1422.43	0.81271	0.261573	0.00011285	0.00844959
	ENSMUSG00000087177.9	E130307A14Rik	85.2601	0.812218	0.406323	0.00188442	0.0443119
	ENSMUSG00000028018.16	Gstcd	830.785	0.81089	0.330314	0.000723072	0.0262884
	ENSMUSG00000029385.15	Ccng2	2504.9	0.809237	0.41025	0.00208239	0.0470064
	ENSMUSG00000053835.18	H2-T24	1196.78	0.802403	0.271	0.000181662	0.0116315
	ENSMUSG00000027360.6	Hdc	79260.1	0.800715	0.26864	0.000173153	0.0112978
	ENSMUSG00000021123.13	Rdh12	7682.22	0.796958	0.226568	2.77912e-05	0.0036615
	ENSMUSG00000024661.8	Fth1	578945	0.791816	0.373283	0.00162132	0.0407049
	ENSMUSG00000062202.15	Btbd9	1314.53	0.787349	0.214548	1.62579e-05	0.00278457
	ENSMUSG00000025017.11	Pik3ap1	22760.2	0.785888	0.198445	5.55343e-06	0.00147009
	ENSMUSG00000073489.7	Ifi204	6259.85	0.784887	0.228741	3.94969e-05	0.0046654
	ENSMUSG00000041773.9	Enc1	114.972	0.784683	0.332592	0.000917371	0.0300039
	ENSMUSG00000020696.19	Rffl	3114.51	0.777402	0.312017	0.000636155	0.0244736
	ENSMUSG00000014599.11	Csf1	8498.09	0.775619	0.306786	0.00075233	0.0268449
	ENSMUSG00000024737.3	Slc15a3	27696.3	0.772377	0.312164	0.000676215	0.025178
	ENSMUSG00000027366.13	Sppl2a	6422.28	0.771628	0.195323	6.25449e-06	0.00147009
	ENSMUSG00000050931.8	Sgms2	9192.25	0.77009	0.303985	0.000622705	0.024378
	ENSMUSG00000031488.15	Rab11fip1	13321	0.769893	0.314467	0.00078771	0.0276767
	ENSMUSG00000029561.18	Oasl2	5357.72	0.769239	0.310029	0.000721749	0.0262884
	ENSMUSG00000056116.19	H2-T22	2658.34	0.764669	0.346692	0.00137291	0.0369031
	ENSMUSG00000026104.15	Stat1	908.285	0.762828	0.336116	0.00118073	0.0344954
	ENSMUSG00000032501.10	Trib1	16561.4	0.762232	0.193483	6.03505e-06	0.00147009
	ENSMUSG00000030966.14	Trim21	470.95	0.759503	0.363249	0.00176364	0.0426199
	ENSMUSG00000022090.11	Pdlim2	2780	0.757658	0.207026	1.89828e-05	0.0029408
	ENSMUSG00000026672.12	Optn	1354.74	0.756517	0.326896	0.00111975	0.0339711
	ENSMUSG00000042032.14	Mat2b	1626.12	0.754218	0.332328	0.00119711	0.0347516
	ENSMUSG00000022799.5	Arhgap31	2601.43	0.75035	0.169395	7.15561e-07	0.000392185
	ENSMUSG00000003134.11	Tbc1d8	2165.52	0.749727	0.221659	5.02344e-05	0.0055509
	ENSMUSG00000029298.16	Gbp9	470.797	0.749252	0.244601	0.000141337	0.00973166
	ENSMUSG00000072620.4	Slfn2	45819.7	0.747713	0.304501	0.00079744	0.0276798
	ENSMUSG00000028163.18	Nfkb1	13635	0.743659	0.244958	0.000167481	0.0110249
	ENSMUSG00000031729.7	Ist1	5355.59	0.740627	0.203054	1.88757e-05	0.0029408
	ENSMUSG00000030530.16	Furin	32963.6	0.736733	0.231854	9.73758e-05	0.00784849
	ENSMUSG00000045763.9	Basp1	9262.81	0.73524	0.212618	3.78749e-05	0.00455215
	ENSMUSG00000005672.13	Kit	706.057	0.734577	0.201839	1.93433e-05	0.0029408
	ENSMUSG00000029338.14	Antxr2	11147.4	0.732703	0.147728	5.68112e-08	9.68389e-05
	ENSMUSG00000020097.15	Sgpl1	11540.6	0.729751	0.20402	2.69017e-05	0.00357871
	ENSMUSG00000036478.9	Btg1	20590.3	0.729348	0.299386	0.000879048	0.0292874
	ENSMUSG00000038612.17	Mcl1	51866.9	0.725428	0.295728	0.000827576	0.0282779
	ENSMUSG00000036057.12	Ptpn23	4145.24	0.721874	0.288626	0.000735584	0.0264528
	ENSMUSG00000003484.5	Cyp4f18	2691.44	0.720265	0.175866	3.24807e-06	0.00114115
	ENSMUSG00000035671.7	Zswim4	8292.24	0.719713	0.313305	0.00121545	0.0348912
	ENSMUSG00000045795.11	Whamm	324.189	0.719364	0.282702	0.000648204	0.024603
	ENSMUSG00000103041.2	Gm37305	127.808	0.71662	0.242294	0.000207191	0.0127054
	ENSMUSG00000034135.16	Sik3	3914.61	0.713287	0.137293	1.79104e-08	4.90817e-05
	ENSMUSG00000032554.16	Trf	29287.9	0.711911	0.290511	0.00083079	0.0283171
	ENSMUSG00000030287.16	Itpr2	1249.97	0.711583	0.21316	6.07368e-05	0.00603273
	ENSMUSG00000024240.14	Epc1	685.247	0.711424	0.160042	7.00594e-07	0.000392185
	ENSMUSG00000020790.15	Ankfy1	3695.17	0.71092	0.182753	7.75221e-06	0.00169416
	ENSMUSG00000045730.5	Adrb2	1260.4	0.70884	0.206514	4.49275e-05	0.00517308
	ENSMUSG00000027951.17	Adar	3212.68	0.705075	0.152465	3.06931e-07	0.000207987
	ENSMUSG00000064145.13	Arih2	2469	0.704158	0.269676	0.000565708	0.0226647
	ENSMUSG00000029826.15	Zc3hav1	5746.89	0.704084	0.150869	2.52659e-07	0.000198241
	ENSMUSG00000038058.15	Nod1	3286.7	0.702198	0.195741	2.56127e-05	0.00350946
	ENSMUSG00000022237.18	Ankrd33b	6526.5	0.697481	0.238655	0.000243154	0.0141774
	ENSMUSG00000018507.17	Trpv2	5034.92	0.694195	0.146966	1.91376e-07	0.000167414
	ENSMUSG00000022895.17	Ets2	27798.2	0.693532	0.296808	0.00126572	0.0356336
	ENSMUSG00000032599.13	Ip6k2	773.62	0.693275	0.275705	0.000737483	0.0264528
	ENSMUSG00000020733.4	Nherf1	20920	0.69228	0.177737	7.79574e-06	0.00169416
	ENSMUSG00000057554.14	Lgals8	1420.15	0.690347	0.221329	0.000130257	0.00942798
	ENSMUSG00000079037.10	Prnp	2361.87	0.687669	0.321653	0.00172812	0.0422396
	ENSMUSG00000036273.16	Lrrk2	1454.17	0.686104	0.222119	0.000136384	0.00953432
	ENSMUSG00000067212.9	H2-T23	7379.75	0.68353	0.276167	0.0008456	0.0286076
	ENSMUSG00000024953.18	Prdx5	39116.9	0.682725	0.325397	0.00200519	0.0461763
	ENSMUSG00000027639.17	Samhd1	15845.3	0.682344	0.285675	0.00104048	0.0324016
	ENSMUSG00000022867.12	Usp25	3560.97	0.681547	0.181386	1.37809e-05	0.00249011
	ENSMUSG00000051498.8	Tlr6	1219.24	0.679552	0.167396	4.02983e-06	0.0013048
	ENSMUSG00000102644.7	Thap6	146.574	0.679108	0.227257	0.000197613	0.012252
	ENSMUSG00000030269.15	Mtmr14	1285.73	0.676375	0.328475	0.00217674	0.0481836
	ENSMUSG00000029313.19	Aff1	6830.89	0.676036	0.142829	1.95491e-07	0.000167414
	ENSMUSG00000027381.18	Bcl2l11	6898.46	0.675174	0.199185	5.34373e-05	0.00576534
	ENSMUSG00000048234.14	Rnf149	7736.94	0.674101	0.176695	1.10602e-05	0.00216495
	ENSMUSG00000026466.17	Tor1aip1	3532.47	0.67269	0.184081	2.18421e-05	0.00321807
	ENSMUSG00000053769.6	Lysmd1	70.0335	0.672593	0.308221	0.00166858	0.0413981
	ENSMUSG00000002910.12	Arrdc2	140.859	0.671868	0.324375	0.0020921	0.047148
	ENSMUSG00000032369.14	Plscr1	6571.42	0.668268	0.303671	0.00168288	0.0413981
	ENSMUSG00000002996.18	Hbp1	1136.74	0.6634	0.209625	0.000116651	0.00854732
	ENSMUSG00000008384.9	Sertad1	2726.75	0.662508	0.263955	0.000801345	0.027693
	ENSMUSG00000039232.13	Stx11	8307.72	0.662348	0.202745	8.4099e-05	0.00733965
	ENSMUSG00000020387.16	Jade2	1099.28	0.661502	0.29951	0.00162102	0.0407049
	ENSMUSG00000030921.18	Trim30a	6097.08	0.660566	0.166354	5.81833e-06	0.00147009
	ENSMUSG00000037447.17	Arid5a	5345.5	0.658473	0.193447	5.52466e-05	0.00583727
	ENSMUSG00000023010.16	Tmbim6	34326.6	0.657616	0.229521	0.000328999	0.0166215
	ENSMUSG00000052397.9	Ezr	30078	0.653588	0.168903	9.25282e-06	0.00186444
	ENSMUSG00000008305.19	Tle1	282.357	0.652422	0.197067	7.19505e-05	0.00658087
	ENSMUSG00000063015.13	Ccni	6591.84	0.651905	0.177127	1.93156e-05	0.0029408
	ENSMUSG00000026222.17	Sp100	7036.37	0.651507	0.230523	0.000349657	0.017172
	ENSMUSG00000053950.11	Adnp2	1267.86	0.651074	0.152132	1.76234e-06	0.000731744
	ENSMUSG00000030203.18	Dusp16	17498.7	0.650732	0.20708	0.000140013	0.00968916
	ENSMUSG00000001156.10	Mxd1	68600.9	0.650219	0.171493	1.28254e-05	0.00240731
	ENSMUSG00000035208.17	Slfn8	1940.49	0.648978	0.199619	9.22985e-05	0.00765403
	ENSMUSG00000030403.10	Vasp	45195.1	0.645681	0.23797	0.000524773	0.0219105
	ENSMUSG00000000628.11	Hk2	1649.48	0.645581	0.259984	0.000880632	0.0292874
	ENSMUSG00000018476.8	Kdm6b	10319	0.645566	0.290659	0.00162202	0.0407049
	ENSMUSG00000047098.19	Rnf31	2184.25	0.645229	0.149613	1.44224e-06	0.000637469
	ENSMUSG00000040263.17	Klhdc4	3994.64	0.641647	0.169798	1.34062e-05	0.00248232
	ENSMUSG00000039910.11	Cited2	1066.93	0.641348	0.23627	0.000479705	0.0208664
	ENSMUSG00000022500.16	Litaf	28860.5	0.64065	0.205196	0.000150647	0.0101041
	ENSMUSG00000054676.18	1600014C10Rik	3091.47	0.640344	0.191549	6.78838e-05	0.00645933
	ENSMUSG00000031728.11	Zfp821	613.782	0.638574	0.189829	6.23847e-05	0.00610552
	ENSMUSG00000063889.17	Crem	913.263	0.638022	0.202814	0.000131343	0.00942798
	ENSMUSG00000029364.16	Wsb2	2732.44	0.636923	0.234496	0.000496067	0.021161
	ENSMUSG00000034765.7	Dusp5	2913.92	0.635887	0.169878	1.58445e-05	0.00278336
	ENSMUSG00000027519.11	Rab22a	1191.13	0.635074	0.172256	1.94243e-05	0.0029408
	ENSMUSG00000018412.17	Kansl1	1614.51	0.633744	0.173698	2.25632e-05	0.00327383
	ENSMUSG00000014602.16	Kif1a	384.825	0.628371	0.225154	0.00040271	0.0188725
	ENSMUSG00000004936.9	Map2k1	3736.9	0.624594	0.169119	1.89758e-05	0.0029408
	ENSMUSG00000020077.15	Srgn	91753.2	0.624351	0.19118	9.37004e-05	0.00765403
	ENSMUSG00000046062.6	Ppp1r15b	9337.55	0.621304	0.128741	1.39899e-07	0.000147454
	ENSMUSG00000045038.15	Prkce	362.832	0.62098	0.21207	0.000274635	0.0150558
	ENSMUSG00000019990.16	Pde7b	627.472	0.620807	0.216918	0.000330173	0.0166215
	ENSMUSG00000020806.16	Rhbdf2	7549.34	0.620676	0.129776	1.63799e-07	0.000160312
	ENSMUSG00000005533.11	Igf1r	2996.85	0.618574	0.207685	0.000239462	0.0140866
	ENSMUSG00000027995.11	Tlr2	21187.4	0.617801	0.290298	0.00216968	0.0481051
	ENSMUSG00000039463.15	Slc9a8	2028.79	0.617661	0.276573	0.00170952	0.0419781
	ENSMUSG00000020448.17	Rnf185	1201.64	0.617433	0.181847	5.85782e-05	0.00598984
	ENSMUSG00000033088.20	Triobp	3298.64	0.617357	0.197927	0.000150496	0.0101041
	ENSMUSG00000020409.11	Slu7	1113.07	0.61552	0.112002	3.92141e-09	2.68656e-05
	ENSMUSG00000054499.10	Dedd2	6400.95	0.612635	0.287418	0.00219135	0.048351
	ENSMUSG00000050628.7	Ubald2	6680.26	0.611022	0.20546	0.000253033	0.0145675
	ENSMUSG00000028599.11	Tnfrsf1b	52857.5	0.606371	0.212518	0.000353089	0.0172786
	ENSMUSG00000021457.15	Syk	19915.9	0.602713	0.15516	1.27473e-05	0.00240731
	ENSMUSG00000061589.15	Dot1l	2107.05	0.600791	0.273858	0.00193807	0.0449995
	ENSMUSG00000032724.6	Abtb2	5491.66	0.600607	0.234202	0.000796885	0.0276798
	ENSMUSG00000022564.8	Grina	30216.5	0.597645	0.202278	0.00026843	0.0148908
	ENSMUSG00000022335.18	Zfat	183.622	0.596259	0.269705	0.00187797	0.044289
	ENSMUSG00000033467.13	Crlf2	8497.38	0.595151	0.264997	0.00174907	0.0425441
	ENSMUSG00000070871.11	Ccnyl1	232.7	0.594955	0.220618	0.000555717	0.0224715
	ENSMUSG00000045251.14	Zfp688	118.45	0.593462	0.259986	0.00156966	0.0399974
	ENSMUSG00000030536.11	Iqgap1	31119.9	0.592191	0.148376	8.82104e-06	0.00180397
	ENSMUSG00000030774.14	Pak1	393.174	0.591315	0.223048	0.000639435	0.0244736
	ENSMUSG00000022946.11	Dop1b	2429.85	0.591068	0.23643	0.000989273	0.0315682
	ENSMUSG00000057596.14	Trim30d	2213.73	0.589792	0.201486	0.000289707	0.0152091
	ENSMUSG00000033557.18	Fam20b	1052.05	0.588598	0.146281	5.65443e-06	0.00147009
	ENSMUSG00000039100.11	Marchf6	3257.75	0.587237	0.247033	0.00134638	0.0364587
	ENSMUSG00000019528.19	Gyg	2214.04	0.584765	0.198922	0.000284301	0.0151774
	ENSMUSG00000047798.16	Cd300lf	15286.6	0.583114	0.233506	0.00100572	0.0317519
	ENSMUSG00000017830.16	Dhx58	1596.96	0.582045	0.225888	0.00080735	0.0277251
	ENSMUSG00000030162.15	Olr1	1249.31	0.580779	0.256675	0.00176696	0.0426247
	ENSMUSG00000026749.12	Nek6	1580.92	0.579243	0.245688	0.00141248	0.0377524
	ENSMUSG00000033684.15	Qsox1	29189	0.579228	0.238637	0.00122118	0.0348912
	ENSMUSG00000048796.8	Cyb561d1	639.413	0.578569	0.188465	0.000189854	0.0119879
	ENSMUSG00000073411.13	H2-D1	86318.2	0.578254	0.211894	0.000537845	0.0219986
	ENSMUSG00000009585.19	Apobec3	3354.58	0.577364	0.218055	0.000683242	0.0253707
	ENSMUSG00000052534.16	Pbx1	712.367	0.575397	0.268095	0.00229065	0.049452
	ENSMUSG00000027079.16	Clp1	731.227	0.575178	0.178159	0.000114854	0.00854732
	ENSMUSG00000025477.15	Inpp5a	1888.41	0.573269	0.208989	0.00053476	0.0219944
	ENSMUSG00000022184.9	Fbxo4	565.68	0.57319	0.2099	0.000536137	0.0219944
	ENSMUSG00000018541.11	Cwc25	859.783	0.57249	0.217118	0.00070272	0.0259533
	ENSMUSG00000031792.16	Usb1	1731.16	0.572224	0.186688	0.000196547	0.012252
	ENSMUSG00000020227.11	Irak3	12847.4	0.571977	0.231892	0.00110969	0.0338642
	ENSMUSG00000036661.15	Dennd3	2574.04	0.571414	0.243416	0.00151082	0.0393561
	ENSMUSG00000028048.12	Gba	3681.21	0.571043	0.261503	0.00213787	0.047631
	ENSMUSG00000021895.11	Arhgef3	5686.36	0.570816	0.216701	0.000706574	0.0260255
	ENSMUSG00000046808.19	Atp10d	672.228	0.569687	0.223924	0.000899789	0.0296368
	ENSMUSG00000012296.17	Tjap1	661.838	0.568134	0.257294	0.00204235	0.0465722
	ENSMUSG00000000078.8	Klf6	10952.9	0.567545	0.231539	0.00118794	0.0345586
	ENSMUSG00000024002.19	Brd4	3459.51	0.564174	0.120709	3.18765e-07	0.000207987
	ENSMUSG00000022514.15	Il1rap	4703.93	0.562654	0.253162	0.00204616	0.0465722
	ENSMUSG00000059316.3	Slc27a4	11003.3	0.561177	0.25222	0.00202873	0.0464844
	ENSMUSG00000026510.11	Trp53bp2	857.514	0.559782	0.214877	0.000789706	0.0276767
	ENSMUSG00000001441.14	Npepps	4126.6	0.559386	0.152413	2.44525e-05	0.00341885
	ENSMUSG00000020063.17	Sirt1	454.596	0.558912	0.24009	0.00160202	0.0405747
	ENSMUSG00000002699.14	Lcp2	12615.7	0.55867	0.206158	0.000638968	0.0244736
	ENSMUSG00000066258.14	Trim12a	1014.41	0.557362	0.220862	0.000998109	0.0316576
	ENSMUSG00000045005.10	Fzd5	155.444	0.556659	0.232341	0.00136154	0.0367964
	ENSMUSG00000037949.9	Ano10	920.77	0.556355	0.250588	0.00209561	0.0471495
	ENSMUSG00000028191.12	Bcl10	4191.63	0.55587	0.243538	0.00180187	0.0431219
	ENSMUSG00000028885.9	Smpdl3b	1831.06	0.55411	0.213946	0.000837351	0.0284699
	ENSMUSG00000035399.13	Oser1	525.064	0.552945	0.229518	0.00133038	0.0360967
	ENSMUSG00000009035.16	Tmem184b	1880.76	0.552812	0.196129	0.000437343	0.0197121
	ENSMUSG00000028954.12	Nub1	1266.39	0.552488	0.208986	0.000723375	0.0262884
	ENSMUSG00000048832.10	Vps37c	1166.6	0.552159	0.181158	0.000221086	0.013345
	ENSMUSG00000037613.17	Tnfrsf23	836.637	0.55115	0.222502	0.00113212	0.0339711
	ENSMUSG00000079293.13	Clec7a	1252.2	0.549746	0.216879	0.000976482	0.0314079
	ENSMUSG00000021892.15	Sh3bp5	6695.88	0.54895	0.222126	0.00131426	0.0360883
	ENSMUSG00000020440.14	Arf5	7215.9	0.547777	0.208316	0.000775897	0.0274004
	ENSMUSG00000072872.4	Rybp	1777.34	0.547435	0.240629	0.00188541	0.0443119
	ENSMUSG00000028028.12	Alpk1	1346.71	0.545983	0.169475	0.000131781	0.00942798
	ENSMUSG00000036644.16	Tbc1d9b	2971.42	0.545147	0.160952	7.20429e-05	0.00658087
	ENSMUSG00000031154.16	Otud5	3647.38	0.541719	0.159649	7.18947e-05	0.00658087
	ENSMUSG00000005615.16	Pcyt1a	2291.06	0.540341	0.227444	0.00151424	0.0393703
	ENSMUSG00000037731.6	Themis2	13600.6	0.540292	0.238581	0.00221367	0.0485488
	ENSMUSG00000047180.9	Neurl3	8021.64	0.540142	0.197559	0.000599612	0.0236769
	ENSMUSG00000004508.7	Gab2	2456.51	0.540133	0.182325	0.000299481	0.0155195
	ENSMUSG00000016831.13	Tox4	2187.08	0.538453	0.219951	0.00129989	0.0359093
	ENSMUSG00000052749.11	Trim30b	3775.21	0.537431	0.160072	8.29369e-05	0.00732331
	ENSMUSG00000038013.15	Wipf2	1673.45	0.536767	0.163992	0.000111021	0.00835828
	ENSMUSG00000069662.6	Marcks	21573.4	0.536419	0.229975	0.00172941	0.0422396
	ENSMUSG00000021814.18	Anxa7	5584.84	0.536203	0.179132	0.000284622	0.0151774
	ENSMUSG00000033066.18	Gas7	6394.09	0.535745	0.218526	0.0012912	0.0358864
	ENSMUSG00000034312.16	Iqsec1	11040	0.533942	0.185078	0.000384216	0.018472
	ENSMUSG00000056692.14	Ilrun	7146.05	0.533713	0.175173	0.000234509	0.0139102
	ENSMUSG00000063410.9	Stk24	5731.68	0.533416	0.208566	0.0010337	0.0322638
	ENSMUSG00000033819.17	Ppp1r16a	267.135	0.532005	0.189094	0.000477843	0.0208516
	ENSMUSG00000030213.13	Atf7ip	3456.48	0.531856	0.17055	0.000194503	0.0122252
	ENSMUSG00000031153.17	Gripap1	1396.78	0.531619	0.148644	3.82059e-05	0.00455215
	ENSMUSG00000031812.17	Map1lc3b	5058.72	0.529336	0.192714	0.000592579	0.0234668
	ENSMUSG00000020901.14	Pik3r5	6349.6	0.529224	0.166982	0.000160474	0.0106738
	ENSMUSG00000042659.16	Arrdc4	2228.12	0.528624	0.193915	0.000627645	0.0243911
	ENSMUSG00000023990.19	Tfeb	1717.35	0.525382	0.184431	0.000465244	0.020432
	ENSMUSG00000054823.18	Nsd3	3837.03	0.524699	0.188704	0.000526765	0.0219105
	ENSMUSG00000026457.15	Adipor1	8448.24	0.524268	0.193722	0.000668212	0.0250159
	ENSMUSG00000006676.18	Usp19	2720.15	0.523561	0.126961	4.34076e-06	0.0013048
	ENSMUSG00000063550.9	Nup98	2558.04	0.519574	0.20562	0.00115236	0.0341577
	ENSMUSG00000022214.16	Dcaf11	1831.98	0.517065	0.142208	3.12088e-05	0.00395948
	ENSMUSG00000008540.12	Mgst1	2370.55	0.517039	0.231744	0.00225961	0.0491446
	ENSMUSG00000038495.15	Otud7b	1178.14	0.516283	0.133981	1.38117e-05	0.00249011
	ENSMUSG00000046079.17	Lrrc8d	3083.85	0.516125	0.182622	0.00048491	0.0208938
	ENSMUSG00000109336.2	Samd4b	3121.75	0.514039	0.214287	0.00158322	0.0402472
	ENSMUSG00000005198.16	Polr2a	4708.34	0.513247	0.162742	0.000177472	0.0114165
	ENSMUSG00000038346.20	Zfp384	1711.42	0.511952	0.1664	0.000232937	0.0139102
	ENSMUSG00000055805.16	Fmnl1	31660.1	0.511689	0.171391	0.000306301	0.0157189
	ENSMUSG00000055447.20	Cd47	13390.6	0.510923	0.145953	7.91551e-05	0.00708878
	ENSMUSG00000041974.11	Spidr	646.756	0.510496	0.189557	0.000719653	0.0262884
	ENSMUSG00000073725.9	Lmbrd1	2612.62	0.509866	0.151691	8.78712e-05	0.00747833
	ENSMUSG00000036180.16	Gatad2a	2501.1	0.508724	0.125702	6.29173e-06	0.00147009
	ENSMUSG00000002083.14	Bbc3	589.696	0.508329	0.218082	0.00184382	0.043802
	ENSMUSG00000041769.14	Ppp2r2d	669.467	0.506657	0.168447	0.000285082	0.0151774
	ENSMUSG00000028878.12	Fam76a	1297.64	0.505692	0.189597	0.000797952	0.0276798
	ENSMUSG00000068015.9	Lrch1	791.473	0.503147	0.172865	0.000394758	0.0187811
	ENSMUSG00000028917.15	Plekhm2	1589.1	0.502779	0.203155	0.00132976	0.0360967
	ENSMUSG00000029063.17	Nadk	22289.5	0.502636	0.168238	0.000275799	0.0150558
	ENSMUSG00000044617.9	Zbtb39	226.086	0.50147	0.221951	0.00228499	0.049452
	ENSMUSG00000002052.7	Supt6	3473.26	0.501398	0.203705	0.0014659	0.0386158
	ENSMUSG00000062421.14	Arf2	7870.04	0.501026	0.166044	0.000287068	0.0151774
	ENSMUSG00000021408.16	Ripk1	1432.29	0.50017	0.208115	0.00160963	0.0406173
	ENSMUSG00000004070.16	Hmox2	1505.87	0.499307	0.117342	2.70555e-06	0.000975563
	ENSMUSG00000022280.10	Rnf19a	1298.58	0.498182	0.171032	0.000397876	0.0188228
	ENSMUSG00000042207.18	Kdm5b	2011.85	0.497512	0.198433	0.00124689	0.0353724
	ENSMUSG00000018678.14	Sp2	931.824	0.496662	0.152771	0.000134543	0.00946845
	ENSMUSG00000066036.15	Ubr4	5560.58	0.495232	0.190342	0.000980915	0.0314766
	ENSMUSG00000047810.10	Ccdc88b	6718.38	0.494992	0.20016	0.00141344	0.0377524
	ENSMUSG00000019189.14	Rnf145	2190.7	0.494834	0.19476	0.00115835	0.0341577
	ENSMUSG00000025314.18	Ptprj	8347.69	0.494578	0.180446	0.000668082	0.0250159
	ENSMUSG00000070002.8	Ell	2725.35	0.493268	0.199672	0.00144291	0.0381972
	ENSMUSG00000043939.17	A530064D06Rik	2274.15	0.491989	0.215618	0.00223947	0.0488619
	ENSMUSG00000056999.17	Ide	683.903	0.489544	0.143079	7.73199e-05	0.00696999
	ENSMUSG00000036067.13	Slc2a6	6786.37	0.489454	0.201905	0.00159602	0.0404976
	ENSMUSG00000031652.12	N4bp1	16393.1	0.487487	0.166405	0.000452507	0.0201307
	ENSMUSG00000048285.10	Frmd6	166.923	0.48631	0.195152	0.00131986	0.0360887
	ENSMUSG00000034792.9	Gna15	699.5	0.484892	0.205524	0.00190431	0.0444511
	ENSMUSG00000039633.8	Lonrf1	617.397	0.484575	0.14388	9.26227e-05	0.00765403
	ENSMUSG00000010453.13	Kansl3	1025.05	0.484312	0.142935	8.77236e-05	0.00747833
	ENSMUSG00000004040.17	Stat3	10659.7	0.484023	0.139913	7.3191e-05	0.00664148
	ENSMUSG00000032280.17	Tle3	10508.4	0.484001	0.14002	7.01806e-05	0.00658087
	ENSMUSG00000042423.10	Fbrs	4535.67	0.481137	0.135577	4.98597e-05	0.0055509
	ENSMUSG00000037993.9	Dhx38	4839.46	0.480654	0.172248	0.000612682	0.0241235
	ENSMUSG00000026788.14	Zbtb43	374.679	0.480285	0.1495	0.000161798	0.0107099
	ENSMUSG00000027459.17	Fam110a	586.08	0.478872	0.195777	0.00157047	0.0399974
	ENSMUSG00000063870.13	Chd4	8650.94	0.476466	0.142837	0.000108253	0.00824042
	ENSMUSG00000043257.16	Pigv	816.862	0.474051	0.183502	0.00110758	0.0338642
	ENSMUSG00000004934.15	Pias4	1855.26	0.472726	0.190269	0.00154473	0.0398493
	ENSMUSG00000021866.16	Anxa11	12957.3	0.472557	0.161732	0.000425418	0.0193478
	ENSMUSG00000032594.12	Ip6k1	2261.85	0.472185	0.0923836	4.60834e-08	9.0205e-05
	ENSMUSG00000026483.14	Niban1	1105.6	0.471805	0.140888	0.00010551	0.00812191
	ENSMUSG00000040451.19	Sgms1	2656.51	0.469387	0.150824	0.000242102	0.0141764
	ENSMUSG00000030342.9	Cd9	16333.7	0.468182	0.181675	0.0012665	0.0356336
	ENSMUSG00000039770.7	Ypel5	1945.62	0.467992	0.170196	0.000726162	0.0262884
	ENSMUSG00000003283.16	Hck	19303.1	0.46751	0.198774	0.00211809	0.0473443
	ENSMUSG00000053134.14	Supt7l	284.326	0.467083	0.180399	0.00111673	0.0339711
	ENSMUSG00000034354.18	Mtmr3	4902.98	0.467005	0.195764	0.00194094	0.0449995
	ENSMUSG00000034757.16	Tmub2	1218.78	0.466761	0.129356	4.22466e-05	0.00490562
	ENSMUSG00000018347.17	Zkscan6	609.446	0.466365	0.175696	0.000929803	0.0303337
	ENSMUSG00000004054.10	Map3k11	8815.98	0.464484	0.181682	0.00123272	0.0351158
	ENSMUSG00000021096.12	Ppm1a	2364.14	0.464398	0.115495	8.14348e-06	0.00169416
	ENSMUSG00000030654.10	Arl6ip1	4133.25	0.461251	0.130585	5.5808e-05	0.00583727
	ENSMUSG00000039826.14	Trub2	408.889	0.460481	0.195045	0.00202826	0.0464844
	ENSMUSG00000020271.18	Fbxw11	2501.69	0.459134	0.156377	0.000426436	0.0193478
	ENSMUSG00000022897.16	Dyrk1a	1559.02	0.458253	0.152126	0.000341061	0.0169319
	ENSMUSG00000036712.16	Cyld	1229.18	0.457468	0.157462	0.000470331	0.0205894
	ENSMUSG00000030697.8	Ppp4c	4381.82	0.455076	0.193887	0.00220599	0.0485176
	ENSMUSG00000006273.15	Atp6v1b2	8786.98	0.454557	0.176181	0.00122029	0.0348912
	ENSMUSG00000047714.15	Ppp1r2	3006.24	0.454516	0.132921	9.3092e-05	0.00765403
	ENSMUSG00000066568.13	Lsm14a	2952.5	0.453854	0.100384	9.5726e-07	0.000485792
	ENSMUSG00000029217.17	Tec	835.925	0.453588	0.124395	3.73973e-05	0.00453467
	ENSMUSG00000039285.13	Azi2	1294.06	0.453216	0.140932	0.000174795	0.0113509
	ENSMUSG00000054720.13	Lrrc8c	1509.16	0.451826	0.165486	0.000804395	0.027693
	ENSMUSG00000047030.16	Spata2	933.629	0.449169	0.130988	8.5739e-05	0.00738865
	ENSMUSG00000020859.17	Spag9	3103.4	0.447255	0.164549	0.000853879	0.0287466
	ENSMUSG00000024773.16	Atg2a	2259.44	0.446977	0.183311	0.00182301	0.0435172
	ENSMUSG00000050721.10	Plekho2	14160.1	0.444144	0.131598	0.000106669	0.00816521
	ENSMUSG00000059456.14	Ptk2b	4690.61	0.444078	0.166058	0.000986058	0.0315677
	ENSMUSG00000027506.16	Tpd52	18490.9	0.443451	0.153244	0.00051629	0.0217668
	ENSMUSG00000036249.17	Rbm43	504.319	0.442447	0.153061	0.000527005	0.0219105
	ENSMUSG00000002147.19	Stat6	6981.66	0.440773	0.143725	0.000309892	0.0158438
	ENSMUSG00000073982.12	Rhog	22549.9	0.44058	0.180459	0.00184773	0.043802
	ENSMUSG00000027940.19	Tpm3	20704.2	0.43602	0.159639	0.000885541	0.0293084
	ENSMUSG00000034908.17	Sidt2	8972.18	0.43545	0.175235	0.00174636	0.0425441
	ENSMUSG00000040859.15	Bsdc1	1697.73	0.43435	0.163948	0.00109103	0.0335939
	ENSMUSG00000021395.12	Spin1	1488.63	0.4331	0.142224	0.000335348	0.0167089
	ENSMUSG00000026827.13	Gpd2	1691.9	0.429958	0.181204	0.00225475	0.049117
	ENSMUSG00000028557.11	Rnf11	3594.42	0.424983	0.156316	0.000943871	0.030578
	ENSMUSG00000019969.15	Psen1	3738.76	0.423387	0.174282	0.00206847	0.0468465
	ENSMUSG00000068732.6	Tmem167b	743.722	0.42205	0.141304	0.000423391	0.0193478
	ENSMUSG00000059498.14	Fcgr3	18153.7	0.420509	0.15447	0.000943931	0.030578
	ENSMUSG00000005514.15	Por	13494.5	0.419919	0.113033	3.44951e-05	0.00425813
	ENSMUSG00000007041.10	Clic1	15262.9	0.419135	0.163212	0.00148153	0.0387404
	ENSMUSG00000018932.10	Map2k3	8865.08	0.416739	0.156615	0.00112588	0.0339711
	ENSMUSG00000022971.19	Ifnar2	1239.32	0.414887	0.155645	0.00112736	0.0339711
	ENSMUSG00000027540.14	Ptpn1	27487.7	0.41392	0.12974	0.000218549	0.0132503
	ENSMUSG00000042211.8	Fbxo38	1890.5	0.413408	0.166269	0.00185309	0.0438534
	ENSMUSG00000025647.17	Shisa5	15583.1	0.410762	0.168479	0.0021129	0.0473054
	ENSMUSG00000014349.8	Ube2z	4000.89	0.410723	0.123977	0.00015117	0.0101041
	ENSMUSG00000017715.12	Pgs1	3067.4	0.410557	0.138717	0.000497289	0.021161
	ENSMUSG00000046836.14	Brox	1129.55	0.410062	0.149601	0.000943984	0.030578
	ENSMUSG00000077450.14	Rab11b	3279.48	0.409918	0.164006	0.0018033	0.0431219
	ENSMUSG00000020612.17	Prkar1a	9969.79	0.40984	0.160059	0.00142715	0.0379704
	ENSMUSG00000025429.10	Pstpip2	2011.04	0.402855	0.158006	0.00168066	0.0413981
	ENSMUSG00000016534.16	Lamp2	13035.5	0.402258	0.14736	0.00100298	0.0317386
	ENSMUSG00000025404.16	R3hdm2	2540.54	0.402182	0.154366	0.00144698	0.0382013
	ENSMUSG00000037946.12	Fgd3	3590.93	0.398944	0.152152	0.00140612	0.0377039
	ENSMUSG00000024335.21	Brd2	6134.92	0.39767	0.128603	0.000342612	0.0169476
	ENSMUSG00000025332.15	Kdm5c	2369.49	0.397466	0.139515	0.00072313	0.0262884
	ENSMUSG00000000346.10	Dazap2	11967.6	0.397162	0.155283	0.00162554	0.0407188
	ENSMUSG00000053293.10	Pom121	1266.82	0.396411	0.129631	0.000385948	0.0184904
	ENSMUSG00000007815.14	Rhoa	16263.2	0.396333	0.149378	0.00129499	0.0359093
	ENSMUSG00000020745.16	Pafah1b1	4307.09	0.396053	0.15796	0.00189993	0.0444511
	ENSMUSG00000052310.10	Slc39a1	3915.57	0.394692	0.125638	0.000292191	0.0152228
	ENSMUSG00000029233.16	Srd5a3	1194.83	0.394359	0.15248	0.00155142	0.0398493
	ENSMUSG00000045969.9	Ing1	835.864	0.392453	0.158406	0.00207618	0.0469437
	ENSMUSG00000026395.17	Ptprc	15896.1	0.391464	0.136824	0.000727143	0.0262884
	ENSMUSG00000049516.10	Spty2d1	1224.24	0.388257	0.13409	0.00065803	0.0248384
	ENSMUSG00000057143.16	Trim12c	1575.98	0.386823	0.126014	0.000405192	0.0188842
	ENSMUSG00000029439.15	Sfswap	1025.74	0.385245	0.13494	0.000754979	0.0268694
	ENSMUSG00000030822.16	Prr14	1613.93	0.383503	0.132334	0.000663118	0.0249616
	ENSMUSG00000000131.16	Xpo6	2585.5	0.378831	0.123236	0.000390341	0.0186357
	ENSMUSG00000040659.4	Efhd2	23335.6	0.378797	0.146348	0.00167675	0.0413981
	ENSMUSG00000021998.17	Lcp1	55081.1	0.377113	0.127077	0.000558281	0.0224715
	ENSMUSG00000055401.15	Fbxo6	687.101	0.375293	0.14749	0.001903	0.0444511
	ENSMUSG00000032097.11	Ddx6	8932.84	0.375088	0.117672	0.000278536	0.0151203
	ENSMUSG00000024400.17	Wdr33	1198.28	0.371373	0.124769	0.000558646	0.0224715
	ENSMUSG00000029466.12	Anapc7	688.355	0.371222	0.140361	0.00146975	0.0386158
	ENSMUSG00000027465.14	Tbc1d20	4466.61	0.370832	0.103627	6.9522e-05	0.00656959
	ENSMUSG00000061950.18	Ppp4r1	4148.87	0.370319	0.141199	0.00164249	0.0410682
	ENSMUSG00000018572.11	Phf23	2993.05	0.369983	0.129788	0.000803366	0.027693
	ENSMUSG00000023994.14	Nfya	1373.82	0.362867	0.110336	0.000207708	0.0127054
	ENSMUSG00000027852.15	Nras	2789.31	0.360639	0.11971	0.000520055	0.0218583
	ENSMUSG00000058835.15	Abi1	4540.17	0.359419	0.120043	0.000558919	0.0224715
	ENSMUSG00000022200.9	Golph3	2339.97	0.359336	0.118253	0.000488312	0.0209745
	ENSMUSG00000019818.16	Cd164	8144.01	0.355106	0.10869	0.00023954	0.0140866
	ENSMUSG00000044147.9	Arf6	4213.25	0.35448	0.109225	0.000261949	0.0146707
	ENSMUSG00000028779.17	Pef1	1778.73	0.350433	0.110285	0.000322944	0.0163888
	ENSMUSG00000042404.17	Dennd4b	3687.29	0.347068	0.120465	0.000847663	0.0286076
	ENSMUSG00000017478.16	Zc3h18	1300.93	0.340971	0.116842	0.000790949	0.0276767
	ENSMUSG00000038970.8	Lmtk2	681.367	0.337099	0.131067	0.0021887	0.048351
	ENSMUSG00000020349.5	Ppp2ca	5072.22	0.336003	0.126947	0.00179725	0.0431219
	ENSMUSG00000028955.4	Vamp3	2970.92	0.333847	0.120923	0.00131039	0.0360883
	ENSMUSG00000025220.9	Oga	3012.43	0.330502	0.113574	0.00085972	0.0288017
	ENSMUSG00000021277.17	Traf3	1401.06	0.330411	0.128496	0.00230426	0.0495274
	ENSMUSG00000018425.19	Dhx40	1157.58	0.330385	0.126531	0.00205537	0.046627
	ENSMUSG00000042572.13	Ube2q1	2444.04	0.330109	0.127665	0.00223799	0.0488619
	ENSMUSG00000028672.14	Hmgcl	2079.12	0.329298	0.115828	0.00106207	0.0327758
	ENSMUSG00000017707.10	Serinc3	19552	0.311819	0.119132	0.00232329	0.0497402
	ENSMUSG00000037174.19	Elf2	986.727	0.308687	0.11194	0.00152228	0.0395043
	ENSMUSG00000041815.15	Poldip3	2997.77	0.266124	0.0962196	0.00198523	0.045794
	ENSMUSG00000022283.16	Pabpc1	21673.1	0.258107	0.0941337	0.00219654	0.0483875
	ENSMUSG00000040841.6	Six5	28.5145	0.187629	0.369692	2.84723e-05	0.0037155
	ENSMUSG00000021260.9	Hhipl1	28.4372	0.147959	0.28883	0.000304937	0.0157077
	ENSMUSG00000052957.9	Gas1	16.692	0.139204	0.276621	0.00175454	0.04255
	ENSMUSG00000104063.2	Pcdhgb7	7.67355	0.101023	0.237406	0.00179171	0.0430703
	ENSMUSG00000000266.12	Mid2	25.5576	0.100046	0.23557	0.00151075	0.0393561
	ENSMUSG00000040717.7	Il17rd	15.4318	0.0924301	0.230465	0.000842989	0.0285907
	ENSMUSG00000073125.11	Xlr3b	9.34795	-0.0831367	0.224586	0.000551368	0.0224715
	ENSMUSG00000076594.3	Igkv6-13	17.8528	-0.0940978	0.23149	0.00116419	0.0341577
	ENSMUSG00000103254.2	Ighv1-15	16.2121	-0.120032	0.252462	0.00210615	0.0473054
	ENSMUSG00000046532.9	Ar	10.4757	-0.12029	0.252438	0.00228949	0.049452
	ENSMUSG00000094502.6	Ighv1-69	22.1808	-0.126721	0.260172	0.0011682	0.0342024
	ENSMUSG00000095079.7	Igha	47.1318	-0.137083	0.274056	0.00178061	0.0428786
	ENSMUSG00000069727.6	Zfp975	12.5055	-0.139203	0.272937	0.00196443	0.0454369
	ENSMUSG00000035298.9	Klhl35	10.5336	-0.148385	0.286564	0.00101532	0.0318373
	ENSMUSG00000074283.6	Zfp109	14.6413	-0.153706	0.294837	0.000749832	0.0268256
	ENSMUSG00000099413.2	Gm17767	9.67834	-0.153888	0.296773	0.000461314	0.0203245
	ENSMUSG00000115624.2	Gm49204	8.85381	-0.205427	0.408488	0.00122229	0.0348912
	ENSMUSG00000040899.15	Ccr6	13.5872	-0.255424	0.702195	2.59884e-05	0.00352567
	ENSMUSG00000062397.9	Zfp706	1825.58	-0.353665	0.117202	0.000528904	0.0219105
	ENSMUSG00000004849.15	Ap1s1	1004.93	-0.39402	0.120965	0.000197201	0.012252
	ENSMUSG00000038811.14	Gngt2	1047.82	-0.40568	0.166731	0.00214706	0.0477581
	ENSMUSG00000027708.15	Dcun1d1	365.352	-0.414528	0.141032	0.000512352	0.0216674
	ENSMUSG00000021423.7	Ly86	1540.05	-0.472237	0.11593	6.39129e-06	0.00147009
	ENSMUSG00000054312.7	Mrps21	542.562	-0.512564	0.195604	0.000868251	0.0290165
	ENSMUSG00000040701.17	Ap1g2	649.359	-0.533088	0.187748	0.00045399	0.0201313
	ENSMUSG00000028910.13	Mecr	214.887	-0.538762	0.1983	0.00063287	0.0244736
	ENSMUSG00000022337.8	Emc2	352.892	-0.547626	0.15748	5.11624e-05	0.00560822
	ENSMUSG00000034484.9	Snx2	3461.56	-0.555704	0.127187	1.23359e-06	0.000582852
	ENSMUSG00000015757.11	Ppil4	386.284	-0.557262	0.169604	0.00010005	0.00797025
	ENSMUSG00000021190.15	Lgmn	6659.28	-0.567318	0.187347	0.000248366	0.01442
	ENSMUSG00000027175.11	Tcp11l1	115.831	-0.57137	0.25257	0.00184535	0.043802
	ENSMUSG00000024309.16	Pfdn6	240.017	-0.575399	0.195015	0.000286862	0.0151774
	ENSMUSG00000026361.10	Cdc73	424.426	-0.583241	0.169722	5.54407e-05	0.00583727
	ENSMUSG00000002733.9	Plekha3	525.841	-0.587298	0.177461	8.57076e-05	0.00738865
	ENSMUSG00000028842.16	Ago3	205.837	-0.595887	0.258465	0.00155302	0.0398493
	ENSMUSG00000027122.16	Arl14ep	216.462	-0.607626	0.216092	0.000411409	0.0191089
	ENSMUSG00000037236.17	Matr3	487.328	-0.609244	0.169812	2.98965e-05	0.00382843
	ENSMUSG00000087107.9	AI662270	435.03	-0.610593	0.179088	5.67383e-05	0.00584533
	ENSMUSG00000068882.14	Ssb	625.62	-0.628315	0.20149	0.000146879	0.0100475
	ENSMUSG00000040751.13	Lat2	676.569	-0.642468	0.263779	0.000992987	0.0315682
	ENSMUSG00000050043.17	Tmx2	269.915	-0.645357	0.275112	0.00127293	0.0356705
	ENSMUSG00000090761.2	Gm17201	107.624	-0.65945	0.272734	0.00101771	0.0318373
	ENSMUSG00000008845.10	Cd163	513.769	-0.663413	0.228227	0.000259178	0.0146707
	ENSMUSG00000002948.20	Map2k7	412.159	-0.678673	0.202187	6.00084e-05	0.00603273
	ENSMUSG00000116138.2	C030006K11Rik	164.062	-0.681647	0.302404	0.00147113	0.0386158
	ENSMUSG00000031931.5	Ankrd49	112.88	-0.683768	0.288534	0.00114531	0.0340413
	ENSMUSG00000047694.13	Yipf6	291.747	-0.685469	0.204741	6.32742e-05	0.00610552
	ENSMUSG00000037029.9	Zfp146	257.738	-0.690742	0.236183	0.000251027	0.0145129
	ENSMUSG00000031077.8	Fadd	175.712	-0.693217	0.317088	0.00167831	0.0413981
	ENSMUSG00000031697.13	Orc6	126.843	-0.713085	0.305873	0.00120994	0.0348912
	ENSMUSG00000014361.6	Mertk	624.629	-0.721982	0.34521	0.00189251	0.0444027
	ENSMUSG00000027111.17	Itga6	12379	-0.72662	0.362638	0.00230612	0.0495274
	ENSMUSG00000012429.10	Mplkip	119.136	-0.730172	0.303779	0.000964435	0.0311667
	ENSMUSG00000022064.11	Pibf1	69.1567	-0.760246	0.375872	0.00229179	0.049452
	ENSMUSG00000043140.11	Tmem186	155.173	-0.76784	0.297494	0.00063857	0.0244736
	ENSMUSG00000049421.14	Zfp260	167.785	-0.788418	0.276219	0.000274971	0.0150558
	ENSMUSG00000078784.9	Rbis	117.288	-0.794212	0.313893	0.000622023	0.024378
	ENSMUSG00000033033.11	Calhm2	445.498	-0.815173	0.24149	5.33401e-05	0.00576534
	ENSMUSG00000024645.6	Timm21	102.386	-0.819592	0.346586	0.00104701	0.032531
	ENSMUSG00000025937.7	Lactb2	248.156	-0.820882	0.289178	0.000254994	0.014597
	ENSMUSG00000053559.14	Smagp	553.708	-0.828807	0.309798	0.000418603	0.0192473
	ENSMUSG00000117284.2	Gm7072	83.8497	-0.832609	0.36169	0.00109994	0.0337923
	ENSMUSG00000022353.11	Mtss1	1295.3	-0.835834	0.367153	0.00131344	0.0360883
	ENSMUSG00000071281.13	Zfp65	74.4384	-0.84194	0.416031	0.00205266	0.046627
	ENSMUSG00000072704.7	Smim10l1	254.432	-0.842502	0.304215	0.000335233	0.0167089
	ENSMUSG00000022885.17	St6gal1	1955.43	-0.844789	0.334206	0.000580071	0.0230381
	ENSMUSG00000000881.13	Dlg3	53.563	-0.853108	0.417676	0.00196643	0.0454369
	ENSMUSG00000035385.6	Ccl2	4459.79	-0.864649	0.385381	0.00105398	0.0326733
	ENSMUSG00000053460.9	Ggcx	102.118	-0.866399	0.389583	0.00137357	0.0369031
	ENSMUSG00000028641.17	P3h1	166.867	-0.904025	0.478398	0.00223274	0.0488619
	ENSMUSG00000035373.3	Ccl7	1946.85	-0.9595	0.228872	1.39903e-06	0.000637469
	ENSMUSG00000009828.16	Cilk1	89.4193	-0.967901	0.440486	0.00147405	0.0386184
	ENSMUSG00000021624.10	Cd180	1454.45	-0.987413	0.353604	0.000260664	0.0146707
	ENSMUSG00000079480.4	Pin4	98.5305	-1.01308	0.508283	0.00165279	0.0411756
	ENSMUSG00000042978.12	Sbk1	1500.1	-1.01326	0.254467	3.95562e-06	0.0013048
	ENSMUSG00000020553.9	Pctp	300.158	-1.01495	0.368601	0.000287353	0.0151774
	ENSMUSG00000028093.16	Acp6	154.577	-1.08422	0.33307	7.0618e-05	0.00658087
	ENSMUSG00000027452.12	Acss1	462.095	-1.08587	0.265979	2.56447e-06	0.000949687
	ENSMUSG00000024663.21	Rab3il1	237.771	-1.11236	0.56609	0.00153879	0.0397821
	ENSMUSG00000060301.7	2610008E11Rik	64.1657	-1.12529	0.489815	0.00113569	0.0339711
	ENSMUSG00000020593.17	Lpin1	191.909	-1.13135	0.511454	0.00155025	0.0398493
	ENSMUSG00000046351.12	Zfp322a	123.416	-1.14964	0.405307	0.000211025	0.012851
	ENSMUSG00000017400.11	Stac2	207.12	-1.1974	0.542541	0.0011076	0.0338642
	ENSMUSG00000039163.11	Cmc1	123.283	-1.21495	0.371177	5.62825e-05	0.0058423
	ENSMUSG00000046753.11	Ccdc66	39.4821	-1.23989	0.572014	0.00120734	0.0348912
	ENSMUSG00000038732.16	Mboat1	82.8812	-1.24063	0.349022	2.15025e-05	0.00320247
	ENSMUSG00000044906.7	4930503L19Rik	66.873	-1.28294	0.377178	3.28238e-05	0.00408865
	ENSMUSG00000052821.4	Cysltr1	236.086	-1.29342	0.511143	0.000424347	0.0193478
	ENSMUSG00000038085.14	Cnbd2	130.635	-1.29739	0.402983	5.47103e-05	0.00583727
	ENSMUSG00000057894.11	Zfp329	40.58	-1.37356	0.702565	0.00212886	0.0475077
	ENSMUSG00000028696.13	Ipp	74.9458	-1.37804	0.544406	0.000626747	0.0243911
	ENSMUSG00000027259.16	Adal	64.649	-1.38292	0.451661	0.00013211	0.00942798
	ENSMUSG00000028621.18	Cyb5rl	61.9987	-1.43311	0.64795	0.0016464	0.0410911
	ENSMUSG00000033427.15	Upb1	57.649	-1.48278	0.779365	0.00215458	0.0478478
	ENSMUSG00000073678.5	Pgap1	249.225	-1.5188	0.48903	9.71295e-05	0.00784849
	ENSMUSG00000118667.1	Ahnak2	168.465	-1.53935	0.49223	0.000139083	0.00967367
	ENSMUSG00000090015.10	Gm15446	24.3627	-1.55816	0.780933	0.0019322	0.0449708
	ENSMUSG00000003355.8	Fkbp11	58.5468	-1.60219	0.695248	0.00106183	0.0327758
	ENSMUSG00000037138.19	Aff3	443.054	-1.60896	0.583105	0.000261371	0.0146707
	ENSMUSG00000028653.17	Trit1	90.5159	-1.61165	0.358994	5.05809e-07	0.000309259
	ENSMUSG00000031428.12	Zcchc18	69.4994	-1.65443	0.423099	5.24561e-06	0.00146684
	ENSMUSG00000039763.11	Dnajc28	36.8746	-1.71031	0.757766	0.0012769	0.0356884
	ENSMUSG00000052794.14	1700030K09Rik	64.7937	-1.75148	0.47917	1.95309e-05	0.0029408
	ENSMUSG00000022297.16	Fzd6	51.7207	-1.77152	0.625367	0.000255677	0.014597
	ENSMUSG00000033883.12	Zfp267	50.1389	-1.809	0.629258	0.00030015	0.0155195
	ENSMUSG00000055069.4	Rab39	52.981	-1.85662	0.783869	0.000917502	0.0300039
	ENSMUSG00000039629.15	Strip2	31.2824	-1.8762	0.769132	0.000883749	0.0293084
	ENSMUSG00000026411.18	Tmem9	194.594	-1.91771	0.507742	1.20692e-05	0.00232919
	ENSMUSG00000034848.18	Ttc21b	53.1338	-1.93782	0.850033	0.00200854	0.0461763
	ENSMUSG00000026153.16	Fam135a	59.3233	-1.94777	0.684934	0.000415225	0.0191563
	ENSMUSG00000037940.18	Inpp4b	163.686	-2.00034	0.870206	0.000737021	0.0264528
	ENSMUSG00000046826.8	Fam187b	30.6691	-2.0622	1.01337	0.00204393	0.0465722
	ENSMUSG00000022416.16	Cacna1i	372.526	-2.07244	0.422456	8.53652e-08	0.000106334
	ENSMUSG00000073538.12	E330020D12Rik	90.41	-2.12934	0.463354	2.63756e-07	0.000198241
	ENSMUSG00000021965.4	Ska3	45.1525	-2.17884	0.955201	0.00144403	0.0381972
	ENSMUSG00000033855.16	Ston1	25.8765	-2.19285	0.882589	0.00112964	0.0339711
	ENSMUSG00000092569.4	Gm20544	12.5239	-2.43806	0.907348	0.000481457	0.0208671
	ENSMUSG00000047842.8	Diras2	392.256	-2.62718	0.646452	8.16047e-06	0.00169416
	ENSMUSG00000076615.5	Ighg3	168.101	-2.82064	0.737706	1.81233e-05	0.0029408
	ENSMUSG00000018470.9	Kcnab3	41.2708	-2.95457	2.32404	0.00228987	0.049452
	ENSMUSG00000027160.17	Ccdc34	46.128	-3.02701	1.33118	0.00156521	0.0399974
	ENSMUSG00000042073.16	Abhd14b	52.1451	-3.12302	1.28774	0.00113836	0.0339711
	ENSMUSG00000076564.3	Igkv12-46	58.2807	-3.17688	1.33312	0.0011376	0.0339711
	ENSMUSG00000051098.7	Mblac2	30.4502	-3.20956	2.30005	0.0017276	0.0422396
	ENSMUSG00000021097.16	Clmn	125.699	-3.22281	1.31292	0.00100803	0.0317519
	ENSMUSG00000033207.8	Mamdc2	37.2628	-3.60619	2.27172	0.000907327	0.0298134
	ENSMUSG00000061371.8	Zfp873	23.1478	-3.72355	2.45299	0.00114047	0.0339711
	ENSMUSG00000023032.13	Slc4a8	21.3898	-3.88544	1.27472	0.000291373	0.0152228
	ENSMUSG00000050556.10	Kcnb1	26.6829	-3.93391	2.31528	0.000575311	0.0229154
	ENSMUSG00000076677.2	Ighv6-3	79.188	-4.05746	2.24607	0.000354954	0.0173081
	ENSMUSG00000104554.3	Gm4610	20.9443	-4.13125	1.47816	0.000279188	0.0151203
	ENSMUSG00000051890.14	Klhdc1	23.4526	-4.16782	2.30751	0.000378318	0.0182525
	ENSMUSG00000062372.14	Otof	14.5528	-4.19155	2.34487	0.000400677	0.0188662
	ENSMUSG00000042010.17	Acacb	29.6438	-4.20105	2.26397	0.000268421	0.0148908
	ENSMUSG00000002732.15	Fkbp7	28.9215	-4.75282	2.31396	8.33773e-05	0.00732331
	ENSMUSG00000076591.4	Igkv8-16	19.8149	-4.96322	2.41015	9.38459e-05	0.00765403
	ENSMUSG00000095583.2	Ighv14-2	45.0935	-5.00644	2.36924	6.11795e-05	0.00603273
	ENSMUSG00000096410.3	Ighv1-19	58.5021	-5.8781	2.45256	5.44043e-06	0.00147009
	ENSMUSG00000015854.8	Cd5l	8320.99	-7.48721	2.65362	3.16282e-08	7.22283e-05

## Sheet: Figure 2c
Figure 2c
	ID	Description	regulation	setSize	enrichmentScore	NES	pvalue	p.adjust	qvalues	rank	leading_edge	core_enrichment
	HALLMARK_HYPOXIA	HALLMARK_HYPOXIA	Up-regulation	162	0.607654	1.97098	1e-10	1e-09	3.78947e-10	3193	tags=54%, list=23%, signal=42%	Isg20/Jun/Cavin3/Cited2/Ppp1r15a/Tpd52/Btg1/Hk2/Dusp1/Klf6/Serpine1/Prdx5/Ccng2/Ier3/Irs2/Glrx/Plaur/Tes/F3/Lox/Plac8/Zfp36/Klhl24/Pgam2/Tgm2/Pnrc1/Adm/Tiparp/Ackr3/Fbp1/Noct/Ddit3/Atf3/Cxcr4/Cav1/Tnfaip3/Fosl2/Angptl4/Errfi1/Hk1/Ccn1/Il6/Nr3c1/Pfkfb3/Adora2b/Pim1/Hspa5/Cavin1/Dcn/Bhlhe40/Slc2a1/Gpc3/Wsb1/Anxa2/Ldha/Egfr/Bnip3l/Ddit4/Pfkl/Maff/Pdk3/Pygm/Nfil3/Hs3st1/Nedd4l/Cdkn1c/Ndrg1/Stbd1/Ankz…
	HALLMARK_INFLAMMATORY_RESPONSE	HALLMARK_INFLAMMATORY_RESPONSE	Up-regulation	174	0.644305	2.10335	1e-10	1e-09	3.78947e-10	2262	tags=51%, list=17%, signal=43%	Mxd1/Tapbp/Cd14/Pik3r5/Nfkb1/Irf7/Irf1/Tnfrsf1b/Abi1/Sgms2/Cxcl10/Lcp2/Csf1/Ffar2/Klf6/Fzd5/Osm/Olr1/Serpine1/Rhog/Gna15/Psen1/Tlr2/Nod2/Irak2/Rela/Ccrl2/Slc4a4/Eif2ak2/Cd82/Plaur/Ptafr/Acvr1b/Rtp4/Il15/F3/Gabbr1/Gch1/Csf3r/Abca1/Il10ra/Il15ra/Itgb3/Cybb/Il4ra/Adm/Nfkbia/Nampt/Nmi/Tnfaip6/Ifitm1/Icosl/Nlrp3/Sri/Ccl5/Atp2b1/Il6/Pdpn/Il1a/Adora2b/Gpr132/P2ry2/Fpr1/Bst2/Scarf1/Il1b/Ebi3/Cd40/Lif/Kcn…
	HALLMARK_INTERFERON_ALPHA_RESPONSE	HALLMARK_INTERFERON_ALPHA_RESPONSE	Up-regulation	90	0.832056	2.5548	1e-10	1e-09	3.78947e-10	1361	tags=68%, list=10%, signal=61%	Cmpk2/Trim25/Irf9/Adar/Rnf31/Tdrd7/Isg20/Stat2/Tap1/Mov10/Trim26/Uba7/Helz2/Trim14/Trafd1/Cd47/Parp12/Parp14/Rsad2/Parp9/Ddx60/Irf7/Irf1/Oasl1/Isg15/Ogfr/Psmb9/Trim12c/Ube2l6/Ifit3/Herc6/Cxcl10/Nub1/Csf1/Dhx58/Ifih1/Plscr1/Trim21/Sp110/Gbp3/Ccrl2/Eif2ak2/Elf1/Epsti1/Batf2/Rtp4/Il15/Usp18/Psme2/B2m/Ifi35/Ifit2/Ifitm3/Il4ra/Casp8/Nmi/Psme1/Oas1a/Ifitm1/Irf2/Psmb8
	HALLMARK_INTERFERON_GAMMA_RESPONSE	HALLMARK_INTERFERON_GAMMA_RESPONSE	Up-regulation	178	0.759868	2.48269	1e-10	1e-09	3.78947e-10	1776	tags=60%, list=13%, signal=53%	Cmpk2/Trim25/Irf9/Adar/Rnf31/Tdrd7/Il18bp/Znfx1/Isg20/Stat2/Tap1/Sppl2a/Trim26/Nod1/Helz2/Trim14/Trafd1/Stat3/Rnf213/Parp12/Parp14/Oas3/Rsad2/Tapbp/Nfkb1/Ddx60/Irf7/Ptpn1/Irf1/Oasl1/Isg15/Ogfr/Nlrc5/Psmb9/Ube2l6/Ifit3/Herc6/Cxcl10/Lcp2/Dhx58/Tnfaip2/Btg1/Samhd1/Ifnar2/Stat1/Ifih1/Ripk1/Vcam1/Plscr1/Trim21/Cd274/Xaf1/Sp110/Oas2/Gbp3/Arid5b/Eif2ak2/Gpr18/Epsti1/Socs1/Peli1/Batf2/Rtp4/Myd88/Il15/Usp…
	HALLMARK_TNFA_SIGNALING_VIA_NFKB	HALLMARK_TNFA_SIGNALING_VIA_NFKB	Up-regulation	186	0.721772	2.3663	1e-10	1e-09	3.78947e-10	2268	tags=63%, list=17%, signal=54%	Trib1/Tap1/Mxd1/Dusp5/Jun/Litaf/Nfkb1/Irf1/Ppp1r15a/Cxcl10/Csf1/Tnfaip2/Mcl1/Plk2/Btg1/Map2k3/Dusp1/Fosb/Ifih1/Klf6/Ier5/Ets2/Slc2a6/Kdm6b/Marcks/Olr1/Serpine1/Tlr2/Rela/Ier3/Sat1/Ccrl2/Birc3/Cd44/Irs2/Plaur/Bcl3/B4galt5/F3/Tgif1/Eif1/Rnf19b/Gch1/Per1/Relb/Zfp36/Klf10/Tnip1/B4galt1/Abca1/Nfkb2/Cebpd/Gadd45b/Il15ra/Ier2/Pnrc1/Klf2/Sgk1/Ifit2/Zc3h12a/Cebpb/Traf1/Junb/Ehd1/Nfkbie/Tiparp/Nfkbia/Nampt…
	HALLMARK_APOPTOSIS	HALLMARK_APOPTOSIS	Up-regulation	146	0.612372	1.96968	1.3194e-10	1.0995e-09	4.16654e-10	2397	tags=42%, list=17%, signal=35%	Bcl2l1/Isg20/Tap1/Jun/Bcl2l11/Cd14/Irf1/Cyld/Pak1/Mcl1/Plat/Bcl10/Gna15/Psen1/Rela/Ier3/Sat1/Birc3/Cd44/Crebbp/Krt18/App/Nedd9/Tspo/Gch1/Tgfbr3/Gadd45b/Ifitm3/Cflar/Casp8/Sqstm1/Rhob/Tnf/Ddit3/Lgals3/Atf3/Cav1/Pmaip1/Hspb1/Sod2/Fas/Il6/Igf2r/Il1a/Igfbp6/Rnasel/Casp1/Dcn/Il1b/Dap/Casp4/Clu/Cd38/Bnip3l/Btg2/Etf1/Slc20a1/Cd69/Gsr/Anxa1/Timp2
	HALLMARK_IL6_JAK_STAT3_SIGNALING	HALLMARK_IL6_JAK_STAT3_SIGNALING	Up-regulation	75	0.685065	2.05789	7.03548e-09	5.02534e-08	1.90434e-08	2262	tags=63%, list=17%, signal=53%	Irf9/Stat2/Jun/Stat3/Cd14/Pik3r5/Ptpn1/Irf1/Tnfrsf1b/Cxcl10/Csf1/Stat1/Cd9/Crlf2/Tlr2/Cd44/Csf2ra/Socs1/Acvr1b/Myd88/Tnfrsf1a/Csf3r/Il15ra/Itgb3/Il4ra/Il10rb/Tgfb1/Tnf/Il2rg/Ccr1/Cxcl2/Fas/Il6/Grb2/Pim1/Il3ra/Stam2/Il1b/Ebi3/Socs3/Map3k8/Cd38/Osmr/Il1r2/Ptpn11/Acvrl1/Cxcl9
	HALLMARK_EPITHELIAL_MESENCHYMAL_TRANSITION	HALLMARK_EPITHELIAL_MESENCHYMAL_TRANSITION	Up-regulation	135	0.571942	1.8291	3.41447e-07	2.13404e-06	8.0869e-07	2909	tags=44%, list=21%, signal=35%	Col16a1/Basp1/Jun/Sparc/Qsox1/Vcam1/Gas1/Serpine1/Fbln1/Acta2/Sat1/Cd44/Lamc2/Plaur/Bmp1/Il15/Lox/Thbs1/Tgfbr3/Gadd45b/Tgm2/Itgb3/Col1a1/Fstl1/Tgfb1/Capg/Rhob/Fbln5/Fbln2/Tnfaip3/Notch2/Gja1/Pmp22/Fas/Ccn1/Slit3/Il6/Aplp1/Dpysl3/Dcn/Fmod/Fbn1/Cald1/Col4a1/Serpine2/Areg/Fermt2/Nnmt/Col5a3/Timp1/Gadd45a/Col1a2/Tpm1/Col6a2/Wnt5a/Timp3/Col4a2/Col5a2/Vegfa/Matn2
	HALLMARK_IL2_STAT5_SIGNALING	HALLMARK_IL2_STAT5_SIGNALING	Up-regulation	185	0.525731	1.72259	1.46634e-06	8.14632e-06	3.08703e-06	3312	tags=42%, list=24%, signal=32%	Bcl2l1/Mxd1/Furin/Igf1r/Tnfrsf1b/Cxcl10/Csf1/Lrrc8c/Hk2/Klf6/Plscr1/Prnp/Mapkapk2/Gbp3/Cd44/Socs1/Nfkbiz/Lrig1/Rhoh/Cish/Il10ra/Wls/Gadd45b/Tgm2/Muc1/Ifitm3/Ncoa3/Il4ra/Traf1/Serpinb6a/Cyfip1/Batf/Capg/Rhob/Dennd5a/Rnh1/Col6a1/Igf2r/Aplp1/Pim1/Il3ra/Pnp/Bhlhe40/Lif/St3gal4/Tnfsf11/Myo1c/Map3k8/Il10/Icos/Ctsz/Odc1/Il1r2/Adam19/Maff/Nfil3/Xbp1/Cdkn1c/Ndrg1/Sell/Tnfrsf8/Galm/Plin2/Rragd/Plec/Gabarap…
	HALLMARK_COMPLEMENT	HALLMARK_COMPLEMENT	Up-regulation	159	0.508496	1.64638	2.98607e-05	0.000149304	5.65782e-05	2207	tags=32%, list=16%, signal=27%	Dusp5/Pik3r5/Irf7/Irf1/Psmb9/Lcp2/Lamp2/Plat/Plscr1/Olr1/Serpine1/Rhog/Psen1/Ppp4c/Gpd2/Msrb1/Plaur/Lipa/F3/C3/Serping1/Gnb2/Cebpb/Ehd1/Serpinb2/Lgals3/Dock10/Tnfaip3/Fcer1g/Irf2/Ccl5/Il6/Dgkg/Grb2/Pim1/Ctsb/Hspa5/Casp1/Plek/Brpf3/Dyrk2/Jak2/Gca/Pla2g7/Gnai3/Casp4/Prdm4/Clu/Zeb1/Maff/Lyn
	HALLMARK_P53_PATHWAY	HALLMARK_P53_PATHWAY	Up-regulation	183	0.485848	1.59044	0.000180391	0.000819957	0.000310721	2271	tags=31%, list=17%, signal=26%	Rhbdf2/Tap1/Mxd1/Jun/Trafd1/Pom121/Ppp1r15a/Ip6k2/Plk2/Btg1/Ier5/Ier3/Sat1/Slc3a2/Tob1/Socs1/Cd82/Acvr1b/App/Plk3/Traf4/Rnf19b/Tgfb1/Kif13b/Ddit3/Atf3/Upp1/Ninj1/Fas/Notch1/Hspa4l/Mdm2/Tgfa/Il1a/Stom/Ptpn14/Ralgds/Casp1/Alox8/Sfn/Lif/Hexim1/Iscu/Ptpre/Xpc/Abcc5/Trib3/Btg2/Ddit4/Vamp8/Rchy1/Dram1/Rrad/Slc7a11/Cyfip2/Tax1bp3
	HALLMARK_MYC_TARGETS_V1	HALLMARK_MYC_TARGETS_V1	Down-regulation	194	-0.333507	-1.48204	0.000205783	0.000857431	0.000324921	2581	tags=24%, list=19%, signal=20%	Aimp2/Mrps18b/Mrpl9/Eif3j1/Eif2s1/Tomm70a/Snrpd2/Tardbp/Hspe1/Syncrip/Ndufab1/Cbx3/Psma7/Snrpa1/Srsf1/Vdac1/Hprt/Ube2e1/Psmd3/Glo1/Mrpl23/Snrpd1/Usp1/Snrpd3/Nme1/Hnrnpa2b1/Prdx3/Clns1a/Snrpg/Dek/Abce1/Psmc6/Xpo1/Psma1/Hnrnpa3/Ncbp2/Srsf2/Cox5a/Hdac2/Orc2/Rpl22/Cops5/Pole3/Psma4/Ssbp1/Hnrnpr/Ssb
	HALLMARK_HEME_METABOLISM	HALLMARK_HEME_METABOLISM	Up-regulation	162	0.482895	1.56631	0.000270647	0.00104095	0.000394466	3870	tags=50%, list=28%, signal=36%	Smox/Dcaf11/Xk/Rnf19a/Adipor1/Ypel5/Lamp2/Optn/Map2k3/Sidt2/Agpat4/Lpin2/Abcg2/Khnyn/Lrp10/C3/Sdcbp/Cast/Mpp1/Pdzk1ip1/Marchf8/Igsf3/Bpgm/Tmem9b/Nudt4/Nr3c1/Arhgef12/Gde1/Riok3/Ell2/Ctsb/Cdr2/Cdc27/Slc2a1/Vezf1/Slc11a2/Sec14l1/Arl2bp/Nfe2l1/Bnip3l/Btg2/Acp5/Trak2/Slc7a11/Slc6a9/Slc25a38/Slc66a2/Aqp3/Ctns/Bsg/Bcam/Selenbp1/Epor/Marchf2/Gapvd1/Mocos/Ppox/Alas2/Dmtn/Tnrc6b/Fech/Ezh1/Rbm38/Hebp1/Ctse…
	HALLMARK_E2F_TARGETS	HALLMARK_E2F_TARGETS	Down-regulation	197	-0.331123	-1.46874	0.000556014	0.00198576	0.0007525	2138	tags=23%, list=16%, signal=20%	Syncrip/Stag1/Ccnb2/Ncapd2/Timeless/Lig1/Srsf1/Tmpo/Lsm8/Ubr7/Atad2/Brca2/Tk1/Psip1/Usp1/Nme1/Rpa3/Cenpm/Pnn/Nup107/Zw10/Espl1/Cnot9/Bard1/Prps1/Dek/Anp32e/Smc3/Xpo1/Prkdc/Dnmt1/Srsf2/Cdkn3/Orc2/Dck/Cit/Pds5b/Prim2/Eed/Luc7l3/Smc6/Rad51c/Nudt21/Ube2t/Orc6
	HALLMARK_TGF_BETA_SIGNALING	HALLMARK_TGF_BETA_SIGNALING	Up-regulation	51	0.592166	1.69407	0.000790496	0.00247095	0.000936361	2386	tags=35%, list=17%, signal=29%	Ppm1a/Furin/Ppp1r15a/Rhoa/Serpine1/Tgif1/Thbs1/Klf10/Junb/Tgfb1/Rab31/Cdk9/Ube2d3/Skil/Smurf1/Smad6/Slc20a1/Cdkn1c
	HALLMARK_OXIDATIVE_PHOSPHORYLATION	HALLMARK_OXIDATIVE_PHOSPHORYLATION	Down-regulation	190	-0.323669	-1.43246	0.000834827	0.00247095	0.000936361	2451	tags=30%, list=18%, signal=25%	Timm13/Ndufs7/Ndufc1/Ndufb2/Tomm70a/Fh1/Fdx1/Mrpl35/Ndufab1/Echs1/Ndufs6/Timm10/Aifm1/Mtx2/Htra2/Oxa1l/Vdac1/Ndufs2/Acaa2/Pdhx/Slc25a4/Atp5j/Ndufb6/Pdha1/Aldh6a1/Mrpl11/Cox7c/Phyh/Pdk4/Atp5h/Ndufa6/Opa1/Prdx3/Idh1/Hccs/Ndufs8/Ndufb8/Atp5d/Ndufc2/Ndufa4/Mrps22/Acadm/Ndufs3/Timm17a/Ndufb5/Ndufa9/Idh3b/Etfa/Cox5a/Uqcr11/Etfdh/Atp5g1/Ndufv1/Cox7b/Uqcrb/Suclg1/Lrpprc
	HALLMARK_ESTROGEN_RESPONSE_EARLY	HALLMARK_ESTROGEN_RESPONSE_EARLY	Up-regulation	146	0.473874	1.5242	0.000840124	0.00247095	0.000936361	2349	tags=33%, list=17%, signal=28%	Aff1/Igf1r/Gab2/Ptges/Sh3bp5/Cd44/Tob1/Elf1/Farp1/Lrig1/Krt18/Gla/Klf10/Cish/B4galt1/Tgm2/Muc1/Podxl/Krt19/Tiparp/Plaat3/Rab31/Slc16a1/Retreg1/Pmaip1/Gja1/P2ry2/Amfr/Med24/Hspb8/Sfn/Bhlhe40/Abhd2/Slc2a1/Jak2/Arl3/Bag1/Elovl5/Areg/Slc7a2/Krt8/Flnb/Med13l/Mreg/Tmem164/Dlc1/Slc7a5/Xbp1
	HALLMARK_MYOGENESIS	HALLMARK_MYOGENESIS	Up-regulation	126	0.485483	1.54447	0.00121666	0.00337961	0.00128069	2979	tags=40%, list=22%, signal=31%	Tpm3/Sparc/Prnp/Agrn/Acsl1/Aebp1/Sod3/App/Ptgis/Akt2/Lsp1/Fst/Fhl1/Pgam2/Gabarapl2/Gadd45b/Col1a1/Tgfb1/Ifrd1/Flii/Rit1/Cryab/Notch1/Sirt2/Smtn/Myl1/Sorbs1/Hspb8/Bhlhe40/Pdlim7/Bag1/Fabp3/Myo1c/Hdac5/Tnnt1/Itga7/Clu/Pygm/Actn3/Igfbp7/Des/Mapk12/Wwtr1/Col6a2/Large1/Col4a2/Hbegf/Col15a1/Gsn/Sptan1
	HALLMARK_UV_RESPONSE_DN	HALLMARK_UV_RESPONSE_DN	Up-regulation	122	0.491899	1.56128	0.00147733	0.0038877	0.00147323	1848	tags=30%, list=13%, signal=26%	Kit/Nfkb1/Igf1r/Prkce/Dyrk1a/Cited2/Map1b/Dusp1/Serpine1/Abcc1/Ythdc1/F3/Tgfbr2/Runx1/Tgfbr3/Itgb3/Col1a1/Wdr37/Sipa1l1/Ptprm/Fbln5/Igfbp5/Cav1/Cacna1a/Notch2/Gja1/Pmp22/Sri/Ccn1/Atp2b1/Nr3c1/Adora2b/Plcb4/Efemp1/Bhlhe40/Pdlim5/Anxa2
	HALLMARK_ALLOGRAFT_REJECTION	HALLMARK_ALLOGRAFT_REJECTION	Up-regulation	175	0.452028	1.47628	0.00165847	0.00414618	0.00157119	2479	tags=30%, list=18%, signal=25%	Tlr6/Tap1/Cd47/Srgn/Tapbp/Irf7/Tpd52/Abi1/Lcp2/Ptprc/Csf1/Ifnar2/Stat1/Nos2/Bcl10/Tlr2/Ncf4/Socs1/Bcl3/Il15/B2m/Tap2/Il4ra/Tgfb1/Capg/Il12a/Tnf/Il2rg/Traf2/Fgr/Ccr1/Icosl/Nlrp3/Fas/Ccl5/Il6/Il16/Il1b/Cd40/Lif/Icam1/Jak2/Hcls1/Eif5a/Il10/Egfr/Rps9/Prkcb/Lyn/Cxcl9/Cd80/Stat4/Timp1
	HALLMARK_UV_RESPONSE_UP	HALLMARK_UV_RESPONSE_UP	Up-regulation	133	0.471092	1.50521	0.0019239	0.00458071	0.00173585	3432	tags=41%, list=25%, signal=31%	Tap1/Bcl2l11/Dgat1/Ppp1r2/Furin/Irf1/Grina/Tmbim6/Btg1/Fosb/Dnajb1/Stard3/Gch1/Ykt6/Junb/Nfkbia/Sqstm1/Ggh/Rhob/Nr4a1/Atf3/Alas1/Sod2/Tuba4a/Il6/Icam1/Mark2/Btg2/Atp6v1f/Maoa/Wiz/Lyn/Rrad/Chka/Cdkn1c/Aqp3/Acaa1a/Bsg/Cxcl1/Slc6a12/Gls/Fos/Tst/Nptxr/Aldoa/Rab27a/Hmox1/Mgat1/Bid/Atp6v1c1/Polg2/Asns/Stip1/Ago2
	HALLMARK_COAGULATION	HALLMARK_COAGULATION	Up-regulation	91	0.511313	1.57269	0.00234532	0.00533027	0.00201989	3308	tags=46%, list=24%, signal=35%	Furin/Pef1/Trf/Sparc/Lamp2/Plat/Cd9/Olr1/Serpine1/Bmp1/F3/Thbs1/C3/Serping1/Itgb3/Gnb2/Sh2b2/Serpinb2/Hmgcs2/Sirt2/Ctsb/Plek/Fbn1/Iscu/Clu/Maff/Arf4/Gng12/Anxa1/F10/Rapgef3/Timp1/Rac1/Timp3/C1s1/Gsn/Wdr1/Capn5/F2rl2/Ctse/Mmp9/Hpn
	HALLMARK_PI3K_AKT_MTOR_SIGNALING	HALLMARK_PI3K_AKT_MTOR_SIGNALING	Up-regulation	95	0.499114	1.54326	0.0026643	0.00579195	0.00219485	3003	tags=40%, list=22%, signal=31%	Stat2/Nod1/Itpr2/Map2k3/Ripk1/Myd88/Tnfrsf1a/Nfkbib/Arpc3/Arf1/Sqstm1/Ddit3/Cxcr4/Il2rg/Traf2/Ube2d3/Rit1/Grb2/Cltc/Arhgdia/Dapp1/Sfn/Slc2a1/Tbk1/Actr3/Trib3/Egfr/Ptpn11/Prkcb/Them4/Cfl1/Rac1/Ralb/Ap2m1/Sla/Smad2/Actr2/Mapk8
	HALLMARK_MITOTIC_SPINDLE	HALLMARK_MITOTIC_SPINDLE	Up-regulation	193	0.424562	1.39495	0.00590307	0.0122981	0.00466031	3189	tags=32%, list=23%, signal=25%	Ezr/Bcl2l11/Arf6/Lmnb1/Abi1/Arhgef3/Map3k11/Marcks/Pafah1b1/Cep131/Mark4/Farp1/Nedd9/Cyth2/Cdc42ep4/Atg4b/Abr/Sun2/Capzb/Bcar1/Nf1/Csnk1d/Kifap3/Katna1/Ywhae/Tuba4a/Notch2/Cdc42/Arhgef12/Pxn/Wasf2/Mapre1/Tubgcp2/Arhgdia/Cttn/Cdc27/Map1s/Pdlim5/Clasp1/Rictor/Akap13/Arl8a/Flnb/Tsc1/Lats1/Cntrl/Numa1/Pcgf5/Arhgap10/Dock2/Arhgef2/Ttk/Rasa2/Llgl1/Cdc42ep2/Gsn/Sptan1/Als2/Arfgef1/Nek2/Palld
	HALLMARK_APICAL_JUNCTION	HALLMARK_APICAL_JUNCTION	Up-regulation	140	0.443965	1.42512	0.00669074	0.0133815	0.00507088	2333	tags=25%, list=17%, signal=21%	Syk/Col16a1/Vasp/Ptprc/Parva/Vcam1/Cd274/Msn/Cdh3/Lamc2/Gtf2f1/Cap1/Bmp1/Rac2/Cd34/Akt2/B4galt1/Flnc/Ctnna1/Traf1/Nf1/Actg1/Pbx2/Mapk13/Alox8/Icam1/Fbn1/Itga3/Skap2/Ywhah/Egfr/Lamb3/Tsc1/Actn3/Rsu1
	HALLMARK_PROTEIN_SECRETION	HALLMARK_PROTEIN_SECRETION	Up-regulation	90	0.471111	1.44653	0.0149938	0.0283172	0.0107307	3118	tags=44%, list=23%, signal=35%	Rab22a/Sgms1/Tpd52/Lamp2/Vamp3/Ap2b1/Ap3b1/Vps4b/Rab2a/Krt18/Snap23/Gla/Ykt6/Abca1/Arf1/Ap1g1/Cd63/Scamp1/Igf2r/M6pr/Cltc/Cog2/Arfgef2/Rab9/Sec22b/Mon2/Egfr/Gosr2/Napa/Cln5/Clta/Arfgap3/Rab5a/Atp6v1h/Ap2m1/Copb2/Gbf1/Pam/Gnas/Arfgef1
	HALLMARK_REACTIVE_OXIGEN_SPECIES_PATHWAY	HALLMARK_REACTIVE_OXIGEN_SPECIES_PATHWAY	Up-regulation	47	0.53316	1.50893	0.0152913	0.0283172	0.0107307	3083	tags=45%, list=23%, signal=35%	Hmox2/Prnp/Mgst1/Abcc1/Glrx/Cdkn2d/Lsp1/Junb/Msra/Txnrd1/Sod2/Sbno2/Egln2/Oxsr1/Gsr/Fes/Prdx6/Scaf4/Txn1/Srxn1/Ftl1
	HALLMARK_PANCREAS_BETA_CELLS	HALLMARK_PANCREAS_BETA_CELLS	Down-regulation	12	-0.667209	-1.69888	0.0173316	0.0309493	0.0117281	1865	tags=58%, list=14%, signal=50%	Vdr/Sec11a/Srprb/Mafb/Stxbp1/Spcs1/Akt3
	HALLMARK_NOTCH_SIGNALING	HALLMARK_NOTCH_SIGNALING	Up-regulation	29	0.570754	1.4926	0.0277205	0.0477939	0.0181114	2025	tags=31%, list=15%, signal=27%	Fbxw11/Fzd5/Fzd1/Ppard/Notch2/St3gal6/Notch1/Psenen/Jag1

## Sheet: Figure 2d
Figure 2d
		WT 8h			CD5L- 6h
	gene_id	P7	P8	P9	P10	P11	P12
	ENSMUSG00000102693.2	0	0	0	0	0	0
	ENSMUSG00000064842.3	0	0	0	0	0	0
	ENSMUSG00000051951.6	0	0	0	0	6.45993378611326	0
	ENSMUSG00000102851.2	0	0	0	0	0	0
	ENSMUSG00000103377.2	0	0	0	0	0	0
	ENSMUSG00000104017.2	0	0	0	0	0	0
	ENSMUSG00000103025.2	0	0	0	0	0	0
	ENSMUSG00000089699.2	0	0	0	0	0	0
	ENSMUSG00000103201.2	0	0	0	0	0	0
	ENSMUSG00000103147.2	0	0	0	0	0	0
	ENSMUSG00000103161.2	0	0	0	0	0	0
	ENSMUSG00000102331.2	0	0	0	0	0	0
	ENSMUSG00000102348.2	0	0	0	0	0	0
	ENSMUSG00000102592.2	0	0	0	0	0	0
	ENSMUSG00000088333.4	0	0	0	0	0	0
	ENSMUSG00000102343.2	0	0	0	0	0	0
	ENSMUSG00000025900.14	0	0	0	0	0	0
	ENSMUSG00000102948.2	0	0	0	0	0	0
	ENSMUSG00000104123.2	0	0	0	0	0	0
	ENSMUSG00000025902.14	0	0	0	0	0	0
	ENSMUSG00000104238.2	0	0	0	0	0	0
	ENSMUSG00000102269.2	0	0	0	0	0	1.75659857723105
	ENSMUSG00000118917.1	0	0	0	0	0	0
	ENSMUSG00000103003.2	0	0	0	0	0	0
	ENSMUSG00000104328.2	0	0	0	0	0	0
	ENSMUSG00000102735.2	0	0	0	0	0	0
	ENSMUSG00000098104.2	0	3.02437172618041	0.848023322077795	0	0	5.26979573169314
	ENSMUSG00000102175.2	0	0	0	0	0	0
	ENSMUSG00002075947.1	0	0	0	0	0	0
	ENSMUSG00000103265.2	0	0	0	0	0	0
	ENSMUSG00000103922.2	0	0	0.848023322077795	0	2.15331126203775	1.75659857723105
	ENSMUSG00000033845.14	389.982913310103	417.363298212896	333.273165576573	480.958129630086	262.703973968606	402.26107418591
	ENSMUSG00000102275.2	5.73504284279563	0	0	0	0	0
	ENSMUSG00000120403.1	0	0	0	0	0	0
	ENSMUSG00000025903.15	462.626789318847	347.802748510747	503.72585331421	358.532423906064	381.136093380682	330.240532519437
	ENSMUSG00000104217.2	0	0	0	0	0	0
	ENSMUSG00000033813.16	772.319102829811	638.142434224066	776.78936302326	946.613046044669	712.746027734496	864.246499997675
	ENSMUSG00000062588.5	0	0	0	0	2.15331126203775	1.75659857723105
	ENSMUSG00000103280.2	0	0	0	0	0	0
	ENSMUSG00000002459.18	0	0	0	0	0	0
	ENSMUSG00000091305.2	0	0	0	0	0	0
	ENSMUSG00000102653.2	0	0	0	0	0	0
	ENSMUSG00000085623.2	0	0	0	0	0	0
	ENSMUSG00000091665.2	0	0	0	0	0	0
	ENSMUSG00000033793.13	1888.74077622736	1466.8202871975	1591.73977554002	4615.01187113233	1319.97980362914	1468.51641056515
	ENSMUSG00000104352.2	0	0	0	0	0	0
	ENSMUSG00000104046.2	0	0	0	0	0	0
	ENSMUSG00000102907.2	0	0	0	0	0	0
	ENSMUSG00000025905.15	0	0	0	0	0	0
	ENSMUSG00000103936.2	0	0	0	0	0	0
	ENSMUSG00002076544.1	0	0	0	0	0	0
	ENSMUSG00000103519.2	0	0	0	0	0	0
	ENSMUSG00000033774.5	0	0	0	0	0	0
	ENSMUSG00000103090.2	0	0	0	0	0	0
	ENSMUSG00000090031.4	38.2336189519708	42.3412041665257	53.4254692909011	26.2340797980047	88.2857617435479	87.8299288615523
	ENSMUSG00000025907.15	1150.83193045432	1049.4569889846	1211.82532724917	863.538460017655	1078.80894228091	1449.19382621561
	ENSMUSG00000087247.4	0	0	0	0	0	0
	ENSMUSG00000103355.2	0	0	0	2.18617331650039	0	0
	ENSMUSG00000102706.2	0	0	0	0	0	0
	ENSMUSG00000103845.2	0	0	0	0	0	0
	ENSMUSG00000033740.18	0	0	0.848023322077795	0	0	0
	ENSMUSG00000103329.3	0	0	0	0	0	0
	ENSMUSG00000104385.2	0	0	0	0	0	0
	ENSMUSG00000102135.2	0	0	0	6.55851994950117	0	0
	ENSMUSG00000103282.2	0	0	0	0	0	0
	ENSMUSG00000102534.2	0	0	0	0	0	0
	ENSMUSG00000102213.2	0	0	0	0	0	0
	ENSMUSG00000103629.2	0	0	0	0	0	0
	ENSMUSG00000120372.1	0	0	2.54406996623338	0	0	0
	ENSMUSG00000051285.18	346.014251515336	290.339685713319	517.294226467455	356.346250589564	183.031457273209	205.522033536032
	ENSMUSG00000098201.2	0	0	0	0	0	0
	ENSMUSG00000103509.2	0	6.04874345236082	12.7203498311669	0	21.5331126203775	7.02639430892418
	ENSMUSG00000048538.8	0	0	4.24011661038897	28.4202531145051	2.15331126203775	1.75659857723105
	ENSMUSG00000103709.2	0	0	0	0	0	3.51319715446209
	ENSMUSG00000077244.3	0	0	0	0	0	0
	ENSMUSG00000102768.2	0	0	0	0	0	0
	ENSMUSG00000097797.7	3.82336189519708	9.07311517854123	0.848023322077795	15.3032132155027	0	0
	ENSMUSG00000103498.2	0	0	0	0	0	0
	ENSMUSG00000103067.2	0	0	0	0	0	0
	ENSMUSG00000102320.2	0	0	0	0	0	0
	ENSMUSG00000104226.2	0	0	0	0	0	0
	ENSMUSG00000103903.2	0	0	0	0	0	0
	ENSMUSG00000103557.2	0	0	0	0	0	0
	ENSMUSG00000025909.17	0	0	1.69604664415559	0	0	0
	ENSMUSG00000102647.2	0	0	0	0	0	0
	ENSMUSG00000086235.2	0	6.04874345236082	0	0	2.15331126203775	1.75659857723105
	ENSMUSG00000102253.2	0	0	0	0	0	0
	ENSMUSG00002074990.1	0	0	0	0	0	0
	ENSMUSG00000103884.2	0	0	0	0	0	0
	ENSMUSG00000084353.2	0	0	3.39209328831118	4.37234663300078	2.15331126203775	3.51319715446209
	ENSMUSG00000103933.2	1.91168094759854	3.02437172618041	5.08813993246677	0	0	1.75659857723105
	ENSMUSG00002075967.1	0	0	0	0	0	0
	ENSMUSG00000086195.2	0	0	0	0	0	0
	ENSMUSG00000104504.2	0	0	0	0	0	0
	ENSMUSG00000066693.3	0	1.5121858630902	0	0	0	0
	ENSMUSG00000102316.2	0	0	0	0	0	0
	ENSMUSG00000103819.2	0	0	0	0	0	0
	ENSMUSG00000102871.2	0	0	0	0	0	0
	ENSMUSG00000101571.3	0	0	0	0	0	0
	ENSMUSG00000104428.2	0	0	0	0	0	0
	ENSMUSG00000102272.2	0	0	0	0	0	0
	ENSMUSG00000065625.3	0	0	0	0	0	0
	ENSMUSG00000103411.2	0	0	0	0	0	0
	ENSMUSG00000061024.9	485.56696069003	556.484397617195	386.698634867474	900.703406398161	443.582119979777	414.557264226527
	ENSMUSG00000025911.15	15.2934475807883	4.53655758927061	6.78418657662236	0	4.30662252407551	3.51319715446209
	ENSMUSG00000079671.10	0	0	0.848023322077795	0	0	1.75659857723105
	ENSMUSG00000081441.4	3.82336189519708	0	0	0	0	8.78299288615523
	ENSMUSG00000067879.4	0	0	0	0	0	0
	ENSMUSG00000099827.2	0	0	0	0	0	0
	ENSMUSG00000025912.17	1.91168094759854	4.53655758927061	3.39209328831118	0	0	3.51319715446209
	ENSMUSG00000045210.9	1309.501449105	1262.67519568032	1345.81301213746	1372.91684276225	1690.34934069964	1602.01790243471
	ENSMUSG00000097893.10	0	0	0	0	0	0
	ENSMUSG00000025915.15	1353.47011089977	1303.50421398376	1484.88883695822	1460.36377542226	1531.00430730884	1131.24948373679
	ENSMUSG00000046334.5	0	0	0	0	0	0
	ENSMUSG00002075801.1	0	0	0	0	0	1.75659857723105
	ENSMUSG00000098234.9	66.908833165949	87.7067800592318	104.306868615569	56.8405062290102	68.9059603852081	45.6715630080072
	ENSMUSG00000046101.17	0	9.07311517854123	4.24011661038897	13.1170398990023	2.15331126203775	12.2961900406173
	ENSMUSG00000093178.3	0	0	0	0	0	0
	ENSMUSG00000099032.3	5.73504284279563	13.6096727678118	12.7203498311669	13.1170398990023	0	3.51319715446209
	ENSMUSG00000104025.2	0	0	0	0	8.61324504815101	0
	ENSMUSG00000025916.11	17.2051285283869	21.1706020832629	11.8723265090891	8.74469326600157	19.3798013583398	21.0791829267726
	ENSMUSG00000087199.2	0	0	0	0	0	0
	ENSMUSG00000121270.1	5.73504284279563	12.0974869047216	11.8723265090891	32.7925997475059	6.45993378611326	5.26979573169314
	ENSMUSG00000119658.1	0	0	0	0	0	0
	ENSMUSG00000025917.10	751.290612406227	887.65310163395	767.461106480404	738.926580977132	518.948014151099	595.486917681325
	ENSMUSG00000056763.17	82.2022807467373	158.779515624471	162.820477838937	111.49483914152	71.0592716472459	147.554280487408
	ENSMUSG00000102356.2	0	0	0	0	0	0
	ENSMUSG00000067851.12	4041.29352322332	2833.83630743104	3666.00482134231	4481.6552988258	3912.5665631226	3906.67523576185
	ENSMUSG00002076532.1	5.73504284279563	0	0	0	0	0
	ENSMUSG00000102556.2	0	0	0	0	0	0
	ENSMUSG00000042501.13	21.028490423584	21.1706020832629	5.93616325454456	41.5372930135074	27.9930464064908	15.8093871950794
	ENSMUSG00000103810.2	3.82336189519708	0	0	0	0	0
	ENSMUSG00000083422.2	0	0	0	0	0	0
	ENSMUSG00000119312.1	0	0	0	0	0	0
	ENSMUSG00000081417.2	0	0	0	0	0	0
	ENSMUSG00000103448.2	0	0	0	0	0	0
	ENSMUSG00000100212.2	0	0	0	0	0	0
	ENSMUSG00000100648.2	0	0	0	0	0	0
	ENSMUSG00002076499.1	0	0	0	0	0	0
	ENSMUSG00000048960.14	0	0	0	0	0	0
	ENSMUSG00000077318.3	0	0	0	0	0	0
	ENSMUSG00000101827.2	0	0	0	0	0	0
	ENSMUSG00000103494.2	0	0	0	0	0	0
	ENSMUSG00000057715.14	0	0	0	0	0	0
	ENSMUSG00000103825.2	0	0	0	0	0	0
	ENSMUSG00000099845.2	0	0	0	0	0	0
	ENSMUSG00000103561.2	0	0	0	0	0	0
	ENSMUSG00000101610.2	0	0	0	0	0	0
	ENSMUSG00000118923.1	0	0	0	0	0	0
	ENSMUSG00000098555.3	0	0	0	0	0	0
	ENSMUSG00000097628.2	0	1.5121858630902	0	0	0	0
	ENSMUSG00000098163.2	0	0	0	0	0	0
	ENSMUSG00000097171.2	0	0	0	0	0	0
	ENSMUSG00000101314.2	0	0	0	0	0	0
	ENSMUSG00000016918.16	11.4700856855913	1.5121858630902	2.54406996623338	13.1170398990023	0	8.78299288615523
	ENSMUSG00000025938.17	0	9.07311517854123	0	0	0	0
	ENSMUSG00000104518.2	0	0	0	0	0	0
	ENSMUSG00000069620.7	0	0	0	0	0	0
	ENSMUSG00000099498.2	0	0	0	0	0	0
	ENSMUSG00000042414.8	0	0	0	0	0	0
	ENSMUSG00000005886.15	1053.3362021268	1156.82218526401	1328.00452237383	911.634272980663	1875.53410923488	1473.78620629685
	ENSMUSG00000103506.2	0	0	0	0	0	0
	ENSMUSG00000103495.2	0	0	0.848023322077795	0	0	7.02639430892418
	ENSMUSG00002076346.1	0	0	0	0	0	0
	ENSMUSG00000102639.2	0	0	0	0	0	0
	ENSMUSG00000104170.2	0	1.5121858630902	0	0	0	3.51319715446209
	ENSMUSG00000087782.3	0	0	0.848023322077795	0	0	0
	ENSMUSG00000103085.2	15.2934475807883	0	0.848023322077795	0	0	0
	ENSMUSG00000102664.2	3.82336189519708	4.53655758927061	5.93616325454456	0	0	3.51319715446209
	ENSMUSG00000101476.2	0	0	0	0	0	0
	ENSMUSG00000101171.2	0	0	0	0	0	0
	ENSMUSG00000025935.11	2330.33907512262	2455.78984165849	2350.72064879965	1672.4225871228	2428.93510357859	2648.95065446442
	ENSMUSG00000120948.1	0	0	0	0	0	0
	ENSMUSG00000025937.7	282.928780244584	247.998481546793	318.856769101251	78.7022393940141	189.491391059322	163.363667682487
	ENSMUSG00000102982.2	0	0	1.69604664415559	0	0	0
	ENSMUSG00000067813.4	0	6.04874345236082	0	0	0	0
	ENSMUSG00000077368.3	0	0	0	0	0	0
	ENSMUSG00000097711.2	0	0	0	0	0	1.75659857723105
	ENSMUSG00000102166.2	0	0	0.848023322077795	0	0	0
	ENSMUSG00002075174.1	0	0	0	0	0	0
	ENSMUSG00000104209.2	0	0	0	0	0	0
	ENSMUSG00000025932.15	0	0	0	2.18617331650039	0	3.51319715446209
	ENSMUSG00002075819.1	0	0	0	0	0	0
	ENSMUSG00000102588.2	0	0	0	0	0	0
	ENSMUSG00000054493.3	0	0	0	0	0	0
	ENSMUSG00000025930.7	0	0	0	0	0	0
	ENSMUSG00000103492.2	0	0	0	0	0	0
	ENSMUSG00000081201.2	0	0	0	0	0	0
	ENSMUSG00000082193.2	1.91168094759854	0	8.48023322077795	10.930866582502	4.30662252407551	0
	ENSMUSG00000032769.6	0	0	0	0	0	0
	ENSMUSG00000088159.3	0	0	0	0	0	0
	ENSMUSG00000073737.4	1.91168094759854	1.5121858630902	1.69604664415559	0	2.15331126203775	1.75659857723105
	ENSMUSG00000092083.5	0	0	0	0	0	0
	ENSMUSG00000102937.2	0	0	0	0	0	0
	ENSMUSG00000104149.2	0	0	0	0	0	0
	ENSMUSG00000088829.3	0	0	0	0	0	0
	ENSMUSG00000077377.3	0	0	0	0	0	0
	ENSMUSG00000101652.2	0	0	0	0	0	0
	ENSMUSG00000100814.2	0	0	0	0	0	0
	ENSMUSG00000025925.15	45.880342742365	45.3655758927061	66.145819122068	43.7234663300078	36.6062914546418	40.4017672763141
	ENSMUSG00000104379.2	0	0	0	0	0	0
	ENSMUSG00000032719.5	0	0	0	0	0	0
	ENSMUSG00002076565.1	0	0	0	0	0	0
	ENSMUSG00000100652.2	0	0	0	0	0	0
	ENSMUSG00000067795.14	0	0	0	0	0	0
	ENSMUSG00000043716.14	10189.2594507002	8409.26558464463	8598.10846254676	12485.2358105337	6291.97550767431	7344.338651403
	ENSMUSG00000025921.8	128.082623489102	117.950497321036	66.9938424441458	299.505744360554	116.278808150039	110.665710365556
	ENSMUSG00000104165.2	1.91168094759854	0	0	0	0	0
	ENSMUSG00000100868.2	0	0	0	0	0	0
	ENSMUSG00000025920.20	9.55840473799271	15.121858630902	25.4406996623338	30.6064264310055	6.45993378611326	7.02639430892418
	ENSMUSG00000089982.8	0	0	0	0	0	0
	ENSMUSG00000025939.20	367.04274193892	440.046086159249	351.081655340207	371.649463805066	350.989735712154	372.398898372982
	ENSMUSG00000102457.2	0	0	5.08813993246677	0	0	8.78299288615523
	ENSMUSG00000079658.10	1053.3362021268	1084.23726383568	978.618913677775	1744.56630656731	1111.10861121148	1062.74213922478
	ENSMUSG00000097744.2	0	0	0	0	0	0
	ENSMUSG00000100959.2	0	0	0	0	0	0
	ENSMUSG00000025940.7	326.897442039351	311.510287796582	354.473748628518	218.617331650039	232.557616300077	328.483933942206
	ENSMUSG00000025779.11	298.222227825373	173.901374255373	218.790017096071	376.021810438067	185.184768535247	242.410603657884
	ENSMUSG00000100093.2	0	0	0	0	0	0
	ENSMUSG00000091020.4	0	3.02437172618041	1.69604664415559	0	2.15331126203775	0
	ENSMUSG00000101640.2	0	0	0	0	0	0
	ENSMUSG00000104133.2	0	0	0	0	0	0
	ENSMUSG00000042686.6	0	0	0	0	0	0
	ENSMUSG00000100110.2	0	0	0	0	0	0
	ENSMUSG00000025777.9	0	0	0	0	0	0
	ENSMUSG00000099899.2	0	0	0	0	0	0
	ENSMUSG00000100272.2	0	0	0	0	0	0
	ENSMUSG00000100398.2	0	0	0	4.37234663300078	0	0
	ENSMUSG00000101589.2	0	0	1.69604664415559	0	4.30662252407551	0
	ENSMUSG00000102048.2	0	0	0	0	0	0
	ENSMUSG00000089534.3	0	0	0	0	0	0
	ENSMUSG00000067780.4	0	0	0	0	0	0
	ENSMUSG00000100053.2	0	0	0	0	0	0
	ENSMUSG00000085125.8	0	0	0	0	0	0
	ENSMUSG00000025776.14	0	0	0	0	0	0
	ENSMUSG00000099895.2	0	0	0	0	0	0
	ENSMUSG00000100554.2	0	0	0.848023322077795	0	0	0
	ENSMUSG00000099473.2	0	0	0	0	0	0
	ENSMUSG00000099591.2	0	0	0	0	0	0
	ENSMUSG00000109887.2	0	0	0	0	0	0
	ENSMUSG00000102001.2	0	0	0	0	0	0
	ENSMUSG00000101717.3	0	0	0	0	0	0
	ENSMUSG00000025774.15	0	0	0	0	0	0
	ENSMUSG00000070977.5	0	0	0	0	0	0
	ENSMUSG00000073735.2	0	0	0	0	0	0
	ENSMUSG00000067773.7	0	0	0	0	0	0
	ENSMUSG00000101685.2	0	0	0	0	0	0
	ENSMUSG00000101306.2	0	0	0	0	0	0
	ENSMUSG00000088800.4	0	0	0	0	0	0
	ENSMUSG00000101644.2	0	0	0	0	0	0
	ENSMUSG00000099433.2	0	0	0	0	0	0
	ENSMUSG00000089787.3	0	0	0	0	0	0
	ENSMUSG00000042596.8	0	0	0	0	0	0
	ENSMUSG00000100720.2	0	1.5121858630902	0	0	0	0
	ENSMUSG00000025927.14	0	0	0	0	0	0
	ENSMUSG00000100538.2	0	0	0	0	0	0
	ENSMUSG00000101117.2	0	0	0	0	0	0
	ENSMUSG00000100204.2	0	0	0	0	0	0
	ENSMUSG00002076883.1	0	0	0	0	0	0
	ENSMUSG00000102597.2	0	0	0	0	0	0
	ENSMUSG00000043760.17	0	0	0	0	0	0
	ENSMUSG00000104095.2	0	0	0	0	0	0
	ENSMUSG00000089914.3	0	0	0	0	0	0
	ENSMUSG00000090142.3	0	0	0	0	0	0
	ENSMUSG00000070175.3	0	0	0	0	0	0
	ENSMUSG00000099906.3	0	0	0	0	0	0
	ENSMUSG00000065559.3	0	0	0	0	0	0
	ENSMUSG00000065480.3	0	0	0	0	0	0
	ENSMUSG00000025929.5	21.028490423584	19.6584162201727	45.7932593922009	1023.12911212218	327.303311829739	28.1055772356967
	ENSMUSG00000041872.10	24.851852318781	19.6584162201727	77.1701223090793	1101.8313515162	206.717881155624	50.9413587397003
	ENSMUSG00000041859.11	569.680922384366	331.168704016755	656.370051288213	1283.28373678573	325.150000567701	316.187743901588
	ENSMUSG00000099714.2	0	0	0	0	0	0
	ENSMUSG00000102121.2	0	0	0	0	0	0
	ENSMUSG00000088858.3	0	0	0	0	0	0
	ENSMUSG00000097934.2	0	0	0	0	0	0
	ENSMUSG00000025931.16	11.4700856855913	30.2437172618041	27.1367463064894	30.6064264310055	47.3728477648306	15.8093871950794
	ENSMUSG00000077314.3	0	0	0	0	0	0
	ENSMUSG00000100929.2	0	0	0	0	0	0
	ENSMUSG00000041809.6	0	0	1.69604664415559	0	0	0
	ENSMUSG00000041779.6	401.452998995694	391.656138540363	453.69247731162	362.904770539065	478.035100172381	518.196580283159
	ENSMUSG00000099971.2	0	0	0	0	0	0
	ENSMUSG00000100819.2	0	0	0	0	0	0
	ENSMUSG00000025933.16	7.64672379039417	0	0.848023322077795	8.74469326600157	2.15331126203775	5.26979573169314
	ENSMUSG00000102633.2	0	0	0	0	0	0
	ENSMUSG00000025934.16	9.55840473799271	0	0	17.4893865320031	0	0
	ENSMUSG00000099343.2	0	0	0	0	0	0
	ENSMUSG00000096375.3	0	0	0	0	0	0
	ENSMUSG00000121505.1	0	0	5.08813993246677	0	0	0
	ENSMUSG00000025936.18	0	0	0	0	0	0
	ENSMUSG00000093963.2	0	0	0	0	0	0
	ENSMUSG00000067750.4	0	7.56092931545102	0.848023322077795	0	0	0
	ENSMUSG00000086194.2	0	0	0	0	0	0
	ENSMUSG00000094436.2	0	0	0	0	0	0
	ENSMUSG00000041722.8	0	0	0	0	0	0
	ENSMUSG00000085507.2	0	0	0	0	0	0
	ENSMUSG00000094926.2	0	0	0	0	0	0
	ENSMUSG00000085079.4	0	4.53655758927061	0	0	0	0
	ENSMUSG00000085679.3	0	0	1.69604664415559	0	0	0
	ENSMUSG00000028033.17	40.1452998995694	10.5853010416314	34.7689562051896	41.5372930135074	0	7.02639430892418
	ENSMUSG00000104138.2	0	0	0	0	0	0
	ENSMUSG00000082935.4	3.82336189519708	10.5853010416314	2.54406996623338	0	0	0
	ENSMUSG00000103748.2	0	0	0	0	0	0
	ENSMUSG00000099692.2	0	0	0	0	0	0
	ENSMUSG00000100418.2	0	0	0	0	0	0
	ENSMUSG00000041670.20	0	0	0	0	0	0
	ENSMUSG00000097642.2	0	0	0	0	0	0
	ENSMUSG00000101468.2	0	0	0	0	0	0
	ENSMUSG00000101227.2	0	0	0	0	0	0
	ENSMUSG00000073730.3	0	0	0	0	0	0
	ENSMUSG00000089553.3	0	0	0	0	0	0
	ENSMUSG00000102766.2	0	0	0	0	0	0
	ENSMUSG00000065405.5	0	0	0	0	0	0
	ENSMUSG00000097970.2	0	0	0	0	0	0
	ENSMUSG00000065567.3	0	0	0	0	0	0
	ENSMUSG00000100775.2	0	0	0	0	0	0
	ENSMUSG00000101226.2	0	0	0	0	0	0
	ENSMUSG00000026158.12	2588.41600304843	2873.15313987139	2772.18823987231	2251.7585159954	4502.57384892094	3803.03591970521
	ENSMUSG00000097920.2	0	0	0	0	0	0
	ENSMUSG00000099503.2	0	0	0	0	0	0
	ENSMUSG00000026156.9	0	18.1462303570825	6.78418657662236	32.7925997475059	0	14.0527886178484
	ENSMUSG00000026155.14	374.689465729314	393.168324403453	408.747241241497	437.234663300078	615.847020942797	396.991278454216
	ENSMUSG00000026154.5	40.1452998995694	37.8046465772551	22.8966296961005	8.74469326600157	10.7665563101888	19.3225843495415
	ENSMUSG00000102495.2	0	0	0	0	0	0
	ENSMUSG00000026153.16	19.1168094759854	16.6340444939922	24.5926763402561	8.74469326600157	0	3.51319715446209
	ENSMUSG00000102398.2	0	0	0	0	0	0
	ENSMUSG00000097670.2	0	0	0	0	0	0
	ENSMUSG00000026147.17	0	0	0	0	0	0
	ENSMUSG00000026141.14	0	0	0	0	0	0
	ENSMUSG00000077463.3	0	0	0	0	0	0
	ENSMUSG00000099997.2	0	0	1.69604664415559	0	0	0
	ENSMUSG00000100131.2	5.73504284279563	15.121858630902	16.1124431194781	4.37234663300078	17.226490096302	15.8093871950794
	ENSMUSG00000067736.3	0	0	0.848023322077795	0	2.15331126203775	0
	ENSMUSG00000101939.2	1.91168094759854	3.02437172618041	3.39209328831118	0	0	1.75659857723105
	ENSMUSG00000101111.2	72.6438760087446	75.6092931545102	60.2096558675234	80.8884127105145	71.0592716472459	82.5601331298592
	ENSMUSG00000100862.2	43.9686617947665	51.4143193450669	94.978612072713	98.3777992425176	36.6062914546418	59.7243516258556
	ENSMUSG00000102070.2	91.76068548473	80.1458507437808	123.811405023358	100.563972559018	64.5993378611326	66.7507459347797
	ENSMUSG00000101249.2	45.880342742365	42.3412041665257	67.8418657662236	67.7713728115121	25.839735144453	52.6979573169314
	ENSMUSG00000073725.9	3335.88325355946	2731.00766874091	2746.74754020998	4702.45880379234	4750.20464405528	3664.26463210396
	ENSMUSG00000100808.2	0	0	0	0	0	0
	ENSMUSG00000100483.2	0	0	0	0	0	0
	ENSMUSG00000100450.2	0	0	0	0	0	0
	ENSMUSG00000099392.2	0	0	0	0	0	0
	ENSMUSG00000033569.18	0	0	0	0	0	0
	ENSMUSG00000080849.2	0	0	0	0	0	0
	ENSMUSG00000104257.2	0	0	0	0	0	0
	ENSMUSG00000119153.1	0	0	0	0	0	0
	ENSMUSG00000102296.2	0	0	0	0	0	0
	ENSMUSG00000103209.2	0	0	0	0	0	0
	ENSMUSG00000104027.2	0	0	0	0	0	0
	ENSMUSG00000102407.2	0	0	0	0	0	0
	ENSMUSG00000103214.2	0	0	0	0	0	0
	ENSMUSG00000104100.2	0	0	0	0	0	0
	ENSMUSG00000084740.3	0	0	0	0	0	0
	ENSMUSG00000103889.2	0	0	0	0	0	0
	ENSMUSG00000101301.2	0	0	0	0	0	0
	ENSMUSG00000104221.2	0	0	0	0	0	0
	ENSMUSG00000102250.2	0	0	0	0	0	0
	ENSMUSG00000102317.2	0	0	0	0	0	0
	ENSMUSG00000103563.2	0	0	0	0	0	0
	ENSMUSG00000102465.2	0	0	0	0	0	0
	ENSMUSG00000102659.2	0	0	0	0	0	0
	ENSMUSG00000103924.2	0	0	0	0	0	0
	ENSMUSG00000104132.2	0	0	0	0	0	0
	ENSMUSG00000102747.2	0	0	0	0	0	0
	ENSMUSG00000102386.2	0	0	0	0	0	0
	ENSMUSG00000103004.2	0	0	0	0	0	0
	ENSMUSG00000104516.2	0	0	0	0	0	0
	ENSMUSG00000101618.2	0	0	0	0	0	0
	ENSMUSG00000099458.2	0	0	0	0	0	0
	ENSMUSG00000088111.3	0	0	0	0	0	0
	ENSMUSG00000073722.4	0	0	0	0	0	0
	ENSMUSG00000119695.1	0	0	0	0	0	0
	ENSMUSG00000100310.2	0	0	0	0	0	0
	ENSMUSG00000101514.3	0	0	0	0	0	0
	ENSMUSG00000101033.2	0	0	0	0	0	0
	ENSMUSG00000101372.2	0	0	0	0	0	0
	ENSMUSG00000103241.2	0	0	0	0	0	0
	ENSMUSG00000086240.5	3.82336189519708	4.53655758927061	2.54406996623338	37.1649463805066	0	12.2961900406173
	ENSMUSG00000048411.5	0	0	0	0	0	0
	ENSMUSG00000081557.3	0	0	0	0	0	0
	ENSMUSG00000058590.3	0	0	0	0	0	0
	ENSMUSG00000101235.2	0	0	0	0	0	0
	ENSMUSG00002075209.1	0	0	0	0	0	0
	ENSMUSG00002076857.1	0	0	0	0	0	0
	ENSMUSG00002074912.1	0	0	0	0	0	0
	ENSMUSG00000099257.3	0	0	0	0	0	0
	ENSMUSG00000099492.2	11.4700856855913	9.07311517854123	2.54406996623338	2.18617331650039	4.30662252407551	5.26979573169314
	ENSMUSG00000118548.2	0	0	0	0	0	0
	ENSMUSG00000101726.2	0	0	0	0	0	0
	ENSMUSG00002075317.1	0	0	0	0	0	0
	ENSMUSG00002075289.1	0	0	0	0	0	0
	ENSMUSG00000053185.3	0	0	0	0	0	0
	ENSMUSG00000100261.2	0	0	0	0	0	0
	ENSMUSG00000101180.2	0	0	0	0	0	0
	ENSMUSG00000048874.16	1601.98863408758	1466.8202871975	1635.83698828807	1213.32619065772	1737.72218846447	2123.72767987233
	ENSMUSG00000103783.2	0	1.5121858630902	0	0	0	3.51319715446209
	ENSMUSG00000104315.2	0	4.53655758927061	0.848023322077795	0	0	3.51319715446209
	ENSMUSG00000026064.17	17.2051285283869	6.04874345236082	20.3525597298671	50.281986279509	36.6062914546418	17.5659857723105
	ENSMUSG00000117310.3	17.2051285283869	6.04874345236082	18.6565130857115	0	4.30662252407551	21.0791829267726
	ENSMUSG00000117091.2	0	0	0	0	0	0
	ENSMUSG00000086726.4	0	0	0	0	0	0
	ENSMUSG00000086727.10	32.4985761091752	24.1949738094433	20.3525597298671	30.6064264310055	17.226490096302	10.5395914633863
	ENSMUSG00000100237.2	0	0	0	0	0	0
	ENSMUSG00002076113.1	0	0	0	0	0	0
	ENSMUSG00000100910.2	5.73504284279563	7.56092931545102	1.69604664415559	4.37234663300078	10.7665563101888	1.75659857723105
	ENSMUSG00000099796.2	9.55840473799271	0	6.78418657662236	6.55851994950117	6.45993378611326	3.51319715446209
	ENSMUSG00000050217.14	0	0	0	0	0	0
	ENSMUSG00000026063.5	0	0	0	0	0	0
	ENSMUSG00000077664.3	0	0	0	0	0	0
	ENSMUSG00000100205.2	0	0	0	0	0	0
	ENSMUSG00000100592.2	0	0	0	0	0	0
	ENSMUSG00000094215.4	0	0	0	0	0	0
	ENSMUSG00000101093.2	0	0	0	0	0	0
	ENSMUSG00000070960.5	1.91168094759854	1.5121858630902	1.69604664415559	0	0	0
	ENSMUSG00000088620.3	0	0	0	0	0	0
	ENSMUSG00000082159.3	0	0	0	0	0	0
	ENSMUSG00000026058.12	0	0	0	0	0	0
	ENSMUSG00000064688.3	0	0	0	0	0	0
	ENSMUSG00000103482.2	0	0	0	0	0	0
	ENSMUSG00000104498.2	0	0	0	0	0	1.75659857723105
	ENSMUSG00000104313.2	0	0	0	0	0	0
	ENSMUSG00000102865.2	0	0	0	0	0	0
	ENSMUSG00000102321.2	0	0	0	0	0	0
	ENSMUSG00000091318.3	0	0	0	0	0	0
	ENSMUSG00000089489.3	0	0	0	0	0	0
	ENSMUSG00000104433.2	0	0	0	0	0	0
	ENSMUSG00002076392.1	0	0	0	0	0	0
	ENSMUSG00000102926.2	0	0	0	0	0	0
	ENSMUSG00000100497.2	0	0	0	0	0	0
	ENSMUSG00000102917.2	0	0	0	0	0	0
	ENSMUSG00000100481.2	0	0	0	0	0	0
	ENSMUSG00000100590.2	0	0	0	0	0	0
	ENSMUSG00000088750.3	0	0	0	0	0	0
	ENSMUSG00000104230.2	0	0	0	0	0	0
	ENSMUSG00000101754.3	0	0	0	0	0	0
	ENSMUSG00000065223.4	0	0	0	0	0	0
	ENSMUSG00000100318.3	0	0	0	0	0	0
	ENSMUSG00000101612.3	0	0	0	0	0	0
	ENSMUSG00000065260.3	0	0	0	0	0	0
	ENSMUSG00000026134.12	63.0854712707519	69.5605497021494	64.4497724779124	15.3032132155027	62.4460265990948	35.1319715446209
	ENSMUSG00000101682.2	0	1.5121858630902	0.848023322077795	0	0	0
	ENSMUSG00000102714.2	0	0	0	0	0	0
	ENSMUSG00000102093.2	0	0	0	0	0	0
	ENSMUSG00000103746.3	0	0	0	0	0	0
	ENSMUSG00000102198.2	0	0	0	0	0	0
	ENSMUSG00000121274.1	0	0	0	0	0	0
	ENSMUSG00000004768.15	15.2934475807883	13.6096727678118	19.5045364077893	0	36.6062914546418	21.0791829267726
	ENSMUSG00000042215.9	7.64672379039417	9.07311517854123	8.48023322077795	17.4893865320031	0	3.51319715446209
	ENSMUSG00000103072.2	0	0	0	0	0	0
	ENSMUSG00000042197.14	259.988608873402	234.388808778982	296.808162727228	212.058811700538	120.585430674114	242.410603657884
	ENSMUSG00000081402.5	0	4.53655758927061	3.39209328831118	0	0	0
	ENSMUSG00000042182.17	15.2934475807883	1.5121858630902	5.08813993246677	0	10.7665563101888	0
	ENSMUSG00000104416.2	0	0	0	0	0	0
	ENSMUSG00000026131.22	164.404561493475	83.1702224699612	203.525597298671	113.68101245802	114.125496888001	152.824076219101
	ENSMUSG00000103596.2	0	0	0	0	0	0
	ENSMUSG00000099382.2	0	0	0	0	0	0
	ENSMUSG00000084506.3	0	0	0	0	0	0
	ENSMUSG00000103364.2	1.91168094759854	1.5121858630902	0.848023322077795	0	0	0
	ENSMUSG00000105982.3	0	0	0	0	0	0
	ENSMUSG00000096992.4	0	0	0	0	0	0
	ENSMUSG00000103001.2	0	0	0	0	0	0
	ENSMUSG00000104397.2	0	0	0	0	0	0
	ENSMUSG00000102839.2	0	0	0	0	0	0
	ENSMUSG00000101206.2	0	0	0	0	0	0
	ENSMUSG00000101462.3	21.028490423584	16.6340444939922	11.0243031870113	2.18617331650039	8.61324504815101	8.78299288615523
	ENSMUSG00000102336.3	22.9401713711825	40.8290183034355	80.5622155973905	15.3032132155027	30.1463576685285	47.4281615852382
	ENSMUSG00000092852.3	0	0	0	0	0	0
	ENSMUSG00000042111.10	879.373235895329	843.799711604334	711.49156722327	441.607009933079	587.853974536307	748.310993900426
	ENSMUSG00000101711.2	0	0	0	0	0	0
	ENSMUSG00000026127.14	606.002860388738	766.678232586734	727.604010342748	999.081205640679	686.906292590043	656.967867884411
	ENSMUSG00000026126.16	34.4102570567738	63.5118062497886	78.8661689532349	43.7234663300078	15.0731788342643	52.6979573169314
	ENSMUSG00000100280.4	0	7.56092931545102	4.24011661038897	0	0	0
	ENSMUSG00000101223.8	3.82336189519708	1.5121858630902	5.08813993246677	0	10.7665563101888	10.5395914633863
	ENSMUSG00000026125.10	0	0	0	0	0	0
	ENSMUSG00000101116.2	0	0	0	0	0	0
	ENSMUSG00000026124.5	0	0	0	0	0	0
	ENSMUSG00000101803.2	0	0	0	0	0	0
	ENSMUSG00000037529.14	0	0	0	0	0	0
	ENSMUSG00000045815.5	0	0	0	0	0	0
	ENSMUSG00000045174.11	0	0	0	0	0	0
	ENSMUSG00000100524.2	0	0	0	0	0	0
	ENSMUSG00000102499.2	0	0	0	0	0	0
	ENSMUSG00000103521.2	0	0	0	0	0	0
	ENSMUSG00000104098.2	0	0	0	0	0	0
	ENSMUSG00000037509.22	7.64672379039417	6.04874345236082	11.8723265090891	4.37234663300078	6.45993378611326	10.5395914633863
	ENSMUSG00000102537.2	0	0	0	0	0	0
	ENSMUSG00000102612.2	0	0	0	0	0	0
	ENSMUSG00000118272.2	0	0	0	0	0	0
	ENSMUSG00000104002.3	0	0	0.848023322077795	0	0	8.78299288615523
	ENSMUSG00000037503.13	2921.04848793057	2977.49396442461	3039.31558632682	3416.98889369011	3165.3675551955	2995.00057417893
	ENSMUSG00000104358.2	0	7.56092931545102	10.1762798649335	0	0	7.02639430892418
	ENSMUSG00000026123.12	2066.52710435402	2309.10781293874	2090.37748892176	1418.82648240875	2013.3460300053	1969.147005076
	ENSMUSG00000103716.2	0	0	0	0	0	0
	ENSMUSG00000103548.2	0	3.02437172618041	4.24011661038897	0	0	1.75659857723105
	ENSMUSG00000103760.2	0	0	0	0	0	0
	ENSMUSG00000103997.2	0	0	0	0	0	0
	ENSMUSG00000077231.3	0	0	0	0	0	0
	ENSMUSG00000104417.2	0	0	0	0	0	0
	ENSMUSG00000064601.3	0	0	0	0	0	0
	ENSMUSG00000101714.2	0	0	0	0	0	0
	ENSMUSG00000102531.2	0	0	0	0	0	0
	ENSMUSG00000103096.2	0	0	0	0	0	0
	ENSMUSG00000102279.2	0	0	0	0	0	0
	ENSMUSG00000103708.3	0	0	0	0	0	0
	ENSMUSG00000104201.2	0	0	0	0	0	0
	ENSMUSG00000102434.2	0	0	0	0	0	0
	ENSMUSG00000045216.8	802.905997991388	889.16528749704	758.980873259626	520.309249327093	992.676491799404	995.991393290003
	ENSMUSG00000104523.2	0	0	0	0	0	0
	ENSMUSG00000102202.3	1.91168094759854	1.5121858630902	3.39209328831118	0	6.45993378611326	7.02639430892418
	ENSMUSG00000037470.15	1330.52993952859	1646.77040490523	1573.93128577639	940.054526095168	2034.87914262568	1870.77748475106
	ENSMUSG00000098752.3	0	0	0	0	0	0
	ENSMUSG00000047180.9	11607.7267138183	11005.6887115705	8690.54300465324	19985.9964594466	14832.007972916	13961.4454918324
	ENSMUSG00000037447.17	7421.14543857754	8242.9251397047	6858.81262896521	13543.3436957199	14890.1473769911	9271.32729062546
	ENSMUSG00000102762.2	0	0	0	0	0	1.75659857723105
	ENSMUSG00000010453.13	839.22793599576	1026.77420103825	998.123450085565	1307.33164326723	1612.83013526628	1264.75097560635
	ENSMUSG00000098680.3	0	0	0	0	0	0
	ENSMUSG00000037432.16	53.5270665327592	43.8533900296159	27.1367463064894	4.37234663300078	43.0662252407551	26.3489786584657
	ENSMUSG00000001143.14	430.128213209672	515.65537931376	455.388523955776	389.13885033707	516.794702889061	507.656988819772
	ENSMUSG00000037408.11	751.290612406227	920.921190621934	748.804593394693	537.798635859096	1208.00761800318	1147.05887093187
	ENSMUSG00000104316.2	0	9.07311517854123	8.48023322077795	0	0	14.0527886178484
	ENSMUSG00002075980.1	0	0	0	0	0	0
	ENSMUSG00000001138.14	86.0256426419344	120.974869047216	111.091055192191	146.473612205526	83.9791392194724	168.63346341418
	ENSMUSG00000102845.2	0	0	0	0	0	0
	ENSMUSG00000067653.13	0	0	0	0	0	0
	ENSMUSG00000109510.2	0	0	0	0	0	0
	ENSMUSG00000079610.10	28.6752142139781	21.1706020832629	15.2644197974003	50.281986279509	17.226490096302	38.645168699083
	ENSMUSG00000026121.14	166.316242441073	137.608913541209	212.005830519449	255.782278030546	314.383444257512	170.390061991411
	ENSMUSG00000087589.4	0	1.5121858630902	0.848023322077795	0	0	5.26979573169314
	ENSMUSG00000046337.18	0	0	0	0	0	0
	ENSMUSG00000089906.2	0	1.5121858630902	0	2.18617331650039	0	0
	ENSMUSG00002075377.1	0	0	0	0	0	0
	ENSMUSG00000061518.12	1902.12254286055	1971.89036546963	1734.20769364909	1991.60389133186	2728.24536900183	1591.47831097133
	ENSMUSG00000037351.10	783.789188515402	760.629489134373	930.281584319341	758.602140825636	919.463908890121	778.173169713353
	ENSMUSG00000102416.5	0	0	0	0	0	0
	ENSMUSG00000104237.2	0	0	0	0	0	0
	ENSMUSG00000026117.11	198.814818550248	160.291701487562	177.236874314259	612.12852862011	157.191722128756	140.527886178484
	ENSMUSG00000097291.2	0	0	0	0	0	0
	ENSMUSG00000026116.12	1605.81199598278	1934.08571889237	1988.61469027243	1106.2036981492	2301.88973911836	2097.37870121387
	ENSMUSG00000103016.2	0	0	0	0	0	0
	ENSMUSG00000102930.2	0	0	0.848023322077795	0	17.226490096302	0
	ENSMUSG00000103159.2	0	0	0	0	0	0
	ENSMUSG00000080054.4	0	3.02437172618041	0.848023322077795	0	0	0
	ENSMUSG00000119706.1	0	0	0	0	0	0
	ENSMUSG00000050122.21	1.91168094759854	0	3.39209328831118	0	0	0
	ENSMUSG00000103603.2	0	0	0	0	0	0
	ENSMUSG00000026114.15	0	0	0	0	23.6864238824153	3.51319715446209
	ENSMUSG00000102231.2	0	0	0	0	0	0
	ENSMUSG00000026113.18	1699.4843624151	1748.08685773228	1798.657466127	1517.20428165127	2510.76093153602	2092.10890548218
	ENSMUSG00000086064.2	1.91168094759854	0	4.24011661038897	0	0	0
	ENSMUSG00000102879.2	0	3.02437172618041	0	0	0	0
	ENSMUSG00000026112.8	1487.28777723167	1636.1851038636	1702.83083073221	1746.75247988381	2213.60397737481	1698.63082418242
	ENSMUSG00000026111.16	617.472946074329	626.044947319344	529.166552976544	395.697370286571	626.613577252986	683.316846542877
	ENSMUSG00000026110.16	852.60970262895	990.481740324084	1059.18112927517	1034.05997870469	1447.02516808937	1190.97383536265
	ENSMUSG00000103948.2	11.4700856855913	4.53655758927061	2.54406996623338	0	8.61324504815101	5.26979573169314
	ENSMUSG00000087233.2	0	4.53655758927061	2.54406996623338	0	0	0
	ENSMUSG00000026090.17	1.91168094759854	3.02437172618041	3.39209328831118	4.37234663300078	0	1.75659857723105
	ENSMUSG00000089767.2	0	0	0	0	0	0
	ENSMUSG00000104365.2	0	0	0	0	0	0
	ENSMUSG00000102650.2	0	0	0	0	0	0
	ENSMUSG00000060771.16	114.700856855913	164.828259076832	133.987684888292	89.633105976516	122.738741936152	119.448703251711
	ENSMUSG00000097268.2	0	0	0	0	0	0
	ENSMUSG00000037216.6	5.73504284279563	7.56092931545102	13.5683731532447	15.3032132155027	0	8.78299288615523
	ENSMUSG00000026088.16	225.578351816628	157.267329761381	241.686646792172	664.596688216119	258.39735144453	194.982442072646
	ENSMUSG00000026087.12	774.23078377741	574.630627974278	758.980873259626	1088.71431161719	757.965564237289	523.466376014852
	ENSMUSG00000061584.7	0	0	0	0	0	0
	ENSMUSG00000087374.2	0	0	0	0	0	0
	ENSMUSG00000026085.12	0	0	0	0	0	0
	ENSMUSG00002076708.1	0	0	0	0	0	0
	ENSMUSG00000058407.13	1148.92024950672	1167.40748630564	1080.38171232711	1434.12969562426	1227.38741936152	1245.42839125681
	ENSMUSG00000026083.13	1062.89460686479	1326.18700193011	1348.35708210369	1541.25218813278	1188.62781664484	1029.36676625739
	ENSMUSG00000026082.12	86.0256426419344	83.1702224699612	120.419311735047	54.6543329125098	55.9860928129816	68.5073445120108
	ENSMUSG00000103804.2	0	0	0	0	0	0
	ENSMUSG00000102716.2	0	0	0	0	0	0
	ENSMUSG00000037138.19	45.880342742365	25.7071596725335	66.9938424441458	28.4202531145051	0	8.78299288615523
	ENSMUSG00000085391.2	0	0	0	0	0	0
	ENSMUSG00000085280.2	0	0	0	0	0	0
	ENSMUSG00000087131.8	0	0	0	0	0	0
	ENSMUSG00000102984.2	0	0	0	0	0	0
	ENSMUSG00000102541.2	0	0	0	0	0	0
	ENSMUSG00000103531.2	0	0	0	0	0	0
	ENSMUSG00000048814.12	0	0	0	0	0	0
	ENSMUSG00000026080.15	13.3817666331898	9.07311517854123	19.5045364077893	30.6064264310055	0	8.78299288615523
	ENSMUSG00000103647.2	0	0	0	0	0	0
	ENSMUSG00000102447.2	0	0	0	0	0	0
	ENSMUSG00000067604.9	0	0	0	0	0	0
	ENSMUSG00000026078.11	1250.23933972945	1363.99164850736	1184.68858094268	1429.75734899126	1352.27947255971	1306.9093414599
	ENSMUSG00000103046.2	7.64672379039417	18.1462303570825	11.0243031870113	0	0	14.0527886178484
	ENSMUSG00000104188.2	0	0	0	0	0	0
	ENSMUSG00000103182.2	0	0	0	0	0	0
	ENSMUSG00000098833.3	0	0	0	0	0	0
	ENSMUSG00000026077.16	3.82336189519708	0	5.93616325454456	4.37234663300078	0	3.51319715446209
	ENSMUSG00000092553.2	0	0	0	0	0	0
	ENSMUSG00000092563.2	0	0	0	0	0	0
	ENSMUSG00000073702.12	5234.18243452481	4184.21828317059	4918.53526805121	5227.14039975244	4851.41027337106	3822.35850405476
	ENSMUSG00000003134.11	3691.45590981279	2392.2780354087	2612.75985532169	5043.5018411664	5775.18080478525	4853.48186888938
	ENSMUSG00000102607.2	9.55840473799271	1.5121858630902	3.39209328831118	0	0	1.75659857723105
	ENSMUSG00000065629.4	0	0	0	0	0	0
	ENSMUSG00002076218.1	0	0	0	0	0	0
	ENSMUSG00000003135.16	544.829070065585	685.020195979862	468.108873786943	544.357155808597	615.847020942797	613.052903453635
	ENSMUSG00000085894.2	544.829070065585	562.533141069556	500.333760025899	2006.90710454736	387.596027166796	681.560247965646
	ENSMUSG00000077704.3	19.1168094759854	31.7559031248943	36.4650028493452	85.2607593435153	36.6062914546418	24.5923800812346
	ENSMUSG00000048234.14	12504.3050782421	10524.8136071078	10531.6016368841	21310.8174892458	19857.8364585122	15126.0703485365
	ENSMUSG00000064936.3	0	4.53655758927061	11.0243031870113	28.4202531145051	0	10.5395914633863
	ENSMUSG00000102471.2	72.6438760087446	40.8290183034355	42.4011661038897	183.638558586033	49.5261590268683	89.5865274387833
	ENSMUSG00000050967.6	64.9971522183504	31.7559031248943	50.8813993246677	6.55851994950117	23.6864238824153	52.6979573169314
	ENSMUSG00000097083.2	0	0	0	0	0	1.75659857723105
	ENSMUSG00000057173.9	0	0	3.39209328831118	0	0	0
	ENSMUSG00000091937.4	0	0	0	0	0	0
	ENSMUSG00000101634.7	5.73504284279563	3.02437172618041	4.24011661038897	0	0	0
	ENSMUSG00000026074.16	10342.1939265081	10107.4503088949	9569.09516632584	10933.0527558185	12904.7943933923	13520.5392489474
	ENSMUSG00000102985.2	0	0	0	0	0	0
	ENSMUSG00000026073.14	47023.5279490289	59775.1949820927	35520.3048685505	67646.7609324716	114838.242915735	51784.5260567712
	ENSMUSG00000097899.3	89.8490045371315	89.218965922322	43.2491894259675	19.6755598485035	101.205629315774	82.5601331298592
	ENSMUSG00000102975.2	126.170942541504	254.047224999154	197.589434044126	69.9575461280125	363.90960328438	346.049919714516
	ENSMUSG00000026072.13	267.635332663796	235.900994642072	286.631882862295	218.617331650039	361.756292022343	393.478081299754
	ENSMUSG00000103560.2	1.91168094759854	0	4.24011661038897	0	0	0
	ENSMUSG00000070942.9	414.834765628884	303.949358481131	420.619567750586	137.728918939525	443.582119979777	525.222974592083
	ENSMUSG00000103230.2	0	0	0	0	4.30662252407551	0
	ENSMUSG00000026069.16	539.094027222789	313.022473659672	652.129934677824	1250.49113703822	437.122186193664	497.117397356386
	ENSMUSG00000026070.17	611.737903231534	527.752866218481	615.664931828479	509.378382744591	695.519537638194	764.120381095505
	ENSMUSG00000026068.12	7474.6725051103	7810.4399828609	7217.52649420411	6199.98752559511	13514.1814805489	10866.3187987513
	ENSMUSG00000104441.2	0	0	0	0	0	0
	ENSMUSG00000026065.9	22.9401713711825	31.7559031248943	30.5288395948006	48.0958129630086	4.30662252407551	21.0791829267726
	ENSMUSG00000102676.2	0	0	0	0	0	0
	ENSMUSG00000026062.13	0	0	0	10.930866582502	0	1.75659857723105
	ENSMUSG00000103679.2	0	0	0	0	0	0
	ENSMUSG00000103270.3	0	0	0	0	0	0
	ENSMUSG00000041945.13	3.82336189519708	13.6096727678118	5.08813993246677	0	6.45993378611326	19.3225843495415
	ENSMUSG00000079588.4	0	0	0	0	0	0
	ENSMUSG00000094136.3	0	0	0	0	0	0
	ENSMUSG00000104072.2	0	0	0	0	0	0
	ENSMUSG00000100185.2	0	0	0	0	0	0
	ENSMUSG00000100832.3	0	0	0	0	0	0
	ENSMUSG00000100178.2	0	0	0	0	0	0
	ENSMUSG00000101877.2	0	0	0	0	0	0
	ENSMUSG00000053640.3	0	0	0	0	0	0
	ENSMUSG00000101919.2	0	0	0	0	0	0
	ENSMUSG00000101299.4	0	0	0	0	0	0
	ENSMUSG00000100180.2	0	0	0	0	0	0
	ENSMUSG00000103106.2	0	0	0	0	0	0
	ENSMUSG00000060424.16	0	0	0	0	0	0
	ENSMUSG00000104199.2	0	0	0	0	0	0
	ENSMUSG00000121019.1	0	0	0	0	0	0
	ENSMUSG00000045515.5	0	0	0	0	0	0
	ENSMUSG00000093436.7	0	0	0	0	0	0
	ENSMUSG00000097063.5	0	0	0	0	0	0
	ENSMUSG00000099784.2	0	0	0	0	0	0
	ENSMUSG00000060679.15	284.840461192183	260.095968451515	255.255019945416	332.298344108059	258.39735144453	254.706793698502
	ENSMUSG00000077448.3	0	0	0	0	0	0
	ENSMUSG00000041907.10	0	0	0	0	0	0
	ENSMUSG00002075628.1	0	0	0	0	0	0
	ENSMUSG00000070939.10	399.541318048095	541.362538986293	459.628640566165	220.80350496654	376.829470856607	414.557264226527
	ENSMUSG00000100269.2	0	0	0	0	0	0
	ENSMUSG00000041878.4	1.91168094759854	0	0.848023322077795	0	0	0
	ENSMUSG00000010290.8	168.227923388672	111.901753868675	202.677573976593	120.239532407522	146.425165818567	187.956047763722
	ENSMUSG00000008136.15	13.3817666331898	7.56092931545102	6.78418657662236	0	0	1.75659857723105
	ENSMUSG00000094497.2	1.91168094759854	3.02437172618041	1.69604664415559	4.37234663300078	0	0
	ENSMUSG00000120601.1	0	0	0	0	0	0
	ENSMUSG00000099576.2	0	0	0	0	0	0
	ENSMUSG00000099694.2	0	0	0	0	0	0
	ENSMUSG00000101923.2	0	0	0	0	0	0
	ENSMUSG00000066877.12	43.9686617947665	65.0239921128788	61.0576791896012	41.5372930135074	43.0662252407551	33.3753729673899
	ENSMUSG00000103422.2	0	0	0	0	0	0
	ENSMUSG00000103945.2	0	1.5121858630902	2.54406996623338	0	0	5.26979573169314
	ENSMUSG00000026051.9	7.64672379039417	4.53655758927061	0	0	0	0
	ENSMUSG00000100764.2	0	0	0	0	0	0
	ENSMUSG00000100635.2	0	0	0	0	0	0
	ENSMUSG00000100480.2	3.82336189519708	0	1.69604664415559	0	0	0
	ENSMUSG00000057363.13	99.4074092751242	223.80350773735	213.701877163604	209.872638384038	178.724834749134	207.278632113263
	ENSMUSG00000090243.2	0	0	0	0	0	0
	ENSMUSG00000100701.2	1.91168094759854	4.53655758927061	6.78418657662236	6.55851994950117	8.61324504815101	5.26979573169314
	ENSMUSG00000101395.2	0	0	0	0	0	0
	ENSMUSG00000088848.3	0	0	0	0	0	0
	ENSMUSG00002075225.1	0	0	0	0	0	0
	ENSMUSG00000120105.1	0	0	0	0	0	0
	ENSMUSG00000041763.15	982.604007065651	1249.06552291251	1322.91638244136	977.219472475675	992.676491799404	962.616020322613
	ENSMUSG00000047343.5	0	0	0.848023322077795	0	0	0
	ENSMUSG00000090106.2	0	0	0	0	0	0
	ENSMUSG00000091844.3	0	0	0	0	6.45993378611326	0
	ENSMUSG00000026049.12	38.2336189519708	36.2924607141649	52.5774459688233	52.4681595960094	0	5.26979573169314
	ENSMUSG00000101104.7	0	0	0	0	0	0
	ENSMUSG00000026047.14	13.3817666331898	37.8046465772551	30.5288395948006	2.18617331650039	36.6062914546418	24.5923800812346
	ENSMUSG00000041684.12	9.55840473799271	9.07311517854123	39.0090728155786	0	25.839735144453	19.3225843495415
	ENSMUSG00000026048.17	198.814818550248	189.023232886276	199.285480688282	109.30866582502	314.383444257512	207.278632113263
	ENSMUSG00000046828.4	0	0	0	0	0	0
	ENSMUSG00000089703.2	0	0	0	0	0	0
	ENSMUSG00000100966.2	0	0	0	0	0	0
	ENSMUSG00000100769.2	0	0	0	0	0	0
	ENSMUSG00000101567.2	11.4700856855913	1.5121858630902	5.93616325454456	0	0	1.75659857723105
	ENSMUSG00000056870.10	0	0	0	0	0	0
	ENSMUSG00000102319.2	0	0	0	0	0	0
	ENSMUSG00000089877.2	0	0	0	0	0	0
	ENSMUSG00000101701.2	0	0	0	0	0	0
	ENSMUSG00000103071.2	0	0	0	0	0	0
	ENSMUSG00000100434.2	0	0	0	0	0	0
	ENSMUSG00000100013.2	0	0	0	0	0	0
	ENSMUSG00000101251.2	0	0	0	0	0	0
	ENSMUSG00000101937.2	0	0	0	0	0	0
	ENSMUSG00000026043.19	66.908833165949	74.09710729142	13.5683731532447	249.223758081045	4.30662252407551	66.7507459347797
	ENSMUSG00002074901.1	0	0	0	0	0	0
	ENSMUSG00000026042.17	9.55840473799271	18.1462303570825	0	63.3990261785113	15.0731788342643	8.78299288615523
	ENSMUSG00000104476.2	0	0	0	0	0	0
	ENSMUSG00000100218.2	0	0	0	0	0	0
	ENSMUSG00000100361.2	0	0	0	0	0	0
	ENSMUSG00000100894.2	0	0	0	0	0	0
	ENSMUSG00000119267.1	0	0	0	0	0	0
	ENSMUSG00000065255.3	0	0	0	0	0	0
	ENSMUSG00000100843.2	0	0	0	0	0	0
	ENSMUSG00000087764.3	0	0	0	0	0	0
	ENSMUSG00000025995.17	179.698009074263	257.071596725335	265.43129981035	371.649463805066	96.8990067916989	163.363667682487
	ENSMUSG00000099850.2	0	0	0	0	0	0
	ENSMUSG00000084817.4	168.227923388672	84.6824083330514	145.011988075303	222.98967828304	86.1324504815101	165.120266259718
	ENSMUSG00000121041.1	0	0	0.848023322077795	0	0	0
	ENSMUSG00000098549.3	0	3.02437172618041	2.54406996623338	0	0	0
	ENSMUSG00000099381.2	5.73504284279563	0	0	0	0	1.75659857723105
	ENSMUSG00000025993.11	1275.09119204823	804.482879163989	1111.75857524399	1082.15579166769	908.697352579932	1551.07654369501
	ENSMUSG00000099946.2	0	0	0	0	0	0
	ENSMUSG00000070896.3	0	0	0	0	0	0
	ENSMUSG00000090682.5	0	0	0	0	0	0
	ENSMUSG00000044457.9	0	0	0	0	0	0
	ENSMUSG00000099432.2	0	0	0	0	0	0
	ENSMUSG00000041144.13	0	0	0	0	0	0
	ENSMUSG00000119743.1	0	0	0	0	0	0
	ENSMUSG00000101262.2	0	1.5121858630902	11.8723265090891	0	0	1.75659857723105
	ENSMUSG00000101337.7	0	1.5121858630902	0	2.18617331650039	0	0
	ENSMUSG00000025986.7	284.840461192183	408.290183034355	445.212244090842	301.691917677054	178.724834749134	289.838765243123
	ENSMUSG00000100213.2	0	1.5121858630902	0	0	0	0
	ENSMUSG00000103129.2	0	0	0	0	0	0
	ENSMUSG00000100160.2	0	0	0.848023322077795	0	0	1.75659857723105
	ENSMUSG00000101921.2	0	0	0	0	0	0
	ENSMUSG00000101447.2	0	0	0	0	0	0
	ENSMUSG00000081185.2	0	0	0	0	0	0
	ENSMUSG00000103246.2	0	0	0	0	0	0
	ENSMUSG00000098876.3	0	0	0	0	0	0
	ENSMUSG00000100530.2	0	0	0	0	0	0
	ENSMUSG00000104067.2	0	0	0	0	0	0
	ENSMUSG00000100033.2	0	9.07311517854123	11.0243031870113	2.18617331650039	17.226490096302	3.51319715446209
	ENSMUSG00002075213.1	0	0	0	0	0	0
	ENSMUSG00002076633.1	0	0	0	0	0	0
	ENSMUSG00000101996.2	0	0	0	0	0	0
	ENSMUSG00000096973.2	0	0	0	0	0	0
	ENSMUSG00000064943.3	0	0	0	0	0	0
	ENSMUSG00000100866.2	0	0	0	0	0	0
	ENSMUSG00000101721.2	0	0	0	0	0	0
	ENSMUSG00000099376.2	0	0	0	0	0	0
	ENSMUSG00000097883.2	0	0	0	0	0	0
	ENSMUSG00002076043.1	0	0	0	0	0	0
	ENSMUSG00000099698.2	0	0	0	0	0	0
	ENSMUSG00000099454.2	0	0	0	0	0	0
	ENSMUSG00000051616.15	0	0	0	0	0	0
	ENSMUSG00000099627.2	0	0	0	0	0	0
	ENSMUSG00000099577.2	0	0	0	0	0	0
	ENSMUSG00000099882.2	0	0	0	0	0	0
	ENSMUSG00000101760.2	0	0	0	0	0	0
	ENSMUSG00000099608.2	0	0	0	0	0	0
	ENSMUSG00000099864.2	0	0	0	0	0	0
	ENSMUSG00002075839.1	0	0	0	0	0	0
	ENSMUSG00000100451.2	0	0	0	0	0	0
	ENSMUSG00000099941.2	0	0	0	0	0	0
	ENSMUSG00002075589.1	0	0	0	0	0	0
	ENSMUSG00000100816.2	0	0	0	0	0	0
	ENSMUSG00000026109.15	0	0	0	8.74469326600157	4.30662252407551	0
	ENSMUSG00000100671.2	0	0	0	0	0	0
	ENSMUSG00002075527.1	0	0	0	0	0	0
	ENSMUSG00000101242.2	0	0	0	0	0	0
	ENSMUSG00000099924.2	0	0	0	0	0	0
	ENSMUSG00000099625.2	0	0	0	0	0	0
	ENSMUSG00000101799.2	0	0	0	0	0	0
	ENSMUSG00000045954.8	1.91168094759854	0	0.848023322077795	4.37234663300078	0	1.75659857723105
	ENSMUSG00000099741.2	0	0	0	0	0	0
	ENSMUSG00000101702.2	0	0	0	0	0	0
	ENSMUSG00000026107.12	4201.8747228216	4610.65469656203	4809.14025950318	5371.42783864146	6714.02451503371	4105.17087498895
	ENSMUSG00000120049.1	0	10.5853010416314	8.48023322077795	0	17.226490096302	1.75659857723105
	ENSMUSG00000099413.2	3.82336189519708	7.56092931545102	19.5045364077893	0	0	0
	ENSMUSG00000103424.2	0	0	0	0	0	0
	ENSMUSG00000101741.3	0	0	0	0	0	0
	ENSMUSG00000018417.15	28.6752142139781	21.1706020832629	14.4163964753225	17.4893865320031	6.45993378611326	21.0791829267726
	ENSMUSG00000101724.2	0	0	0	0	0	0
	ENSMUSG00000100313.2	0	0	0	0	0	0
	ENSMUSG00000100696.2	0	0	0	0	0	0
	ENSMUSG00002075355.1	0	0	0	0	0	0
	ENSMUSG00000072324.5	0	0	0	0	0	0
	ENSMUSG00000062939.12	284.840461192183	381.070837498731	245.078740080483	308.250437626555	523.254636675174	398.747877031447
	ENSMUSG00000101628.2	0	0	0	0	0	0
	ENSMUSG00000078291.2	0	0	0	0	4.30662252407551	1.75659857723105
	ENSMUSG00000109599.2	3.82336189519708	0	0	13.1170398990023	12.9198675722265	5.26979573169314
	ENSMUSG00000026104.15	1181.4188256159	769.702604312914	906.536931301163	2334.83310202242	2245.90364630538	1011.80078048508
	ENSMUSG00000099569.2	0	0	0.848023322077795	0	0	1.75659857723105
	ENSMUSG00000026103.15	1519.78635334084	1601.40482901253	1827.49025907765	3618.11683880815	1561.15066497737	1551.07654369501
	ENSMUSG00000099648.2	0	0	0	0	0	0
	ENSMUSG00000065192.3	0	0	0	0	0	0
	ENSMUSG00000002881.15	6281.78359380881	5310.7967511728	5607.13020557838	8309.64477601799	8697.22418737048	6406.31501116163
	ENSMUSG00000097833.2	0	9.07311517854123	1.69604664415559	19.6755598485035	19.3798013583398	1.75659857723105
	ENSMUSG00000101501.2	0	0	0	0	0	0
	ENSMUSG00000100120.2	0	0	0	0	0	10.5395914633863
	ENSMUSG00000099878.2	0	0	0	0	0	0
	ENSMUSG00000100007.2	0	0	3.39209328831118	0	0	0
	ENSMUSG00000043015.16	43.9686617947665	84.6824083330514	78.0181456311571	98.3777992425176	99.0523180537366	82.5601331298592
	ENSMUSG00000103630.2	0	0	0.848023322077795	0	0	0
	ENSMUSG00000041439.16	552.475793855979	601.849973509901	593.616325454456	107.122492508519	1046.50927335035	651.698072152718
	ENSMUSG00000100302.2	0	0	0	0	0	0
	ENSMUSG00000100230.2	0	0	0	0	0	0
	ENSMUSG00000026102.10	690.116822083074	598.825601783721	562.239462537578	465.654916414583	984.063246751253	655.21126930718
	ENSMUSG00000041426.13	114.700856855913	92.2433376485025	122.96338170128	65.5851994950117	217.484437465813	91.3431260160144
	ENSMUSG00000089802.2	0	0	0	0	0	0
	ENSMUSG00000043629.13	1.91168094759854	6.04874345236082	0.848023322077795	0	2.15331126203775	5.26979573169314
	ENSMUSG00000026100.7	0	0	0	0	0	0
	ENSMUSG00000089334.4	0	0	0	0	0	0
	ENSMUSG00000060715.10	0	0	0	0	0	0
	ENSMUSG00000026098.14	0	25.7071596725335	16.1124431194781	26.2340797980047	0	12.2961900406173
	ENSMUSG00000100763.2	0	0	0	0	0	0
	ENSMUSG00000026097.10	229.401713711825	263.120340177696	282.391766251906	301.691917677054	320.843378043625	391.721482722523
	ENSMUSG00000100679.3	0	0	0	0	0	0
	ENSMUSG00000026096.15	1.91168094759854	1.5121858630902	9.32825654285574	6.55851994950117	10.7665563101888	3.51319715446209
	ENSMUSG00000099913.2	5.73504284279563	0	4.24011661038897	0	2.15331126203775	0
	ENSMUSG00000101838.8	0	0	0	0	0	0
	ENSMUSG00000121346.1	0	0	0	0	0	0
	ENSMUSG00000026095.16	82.2022807467373	95.2677093746829	65.2977957999902	34.9787730640063	45.2195365027928	82.5601331298592
	ENSMUSG00000117809.2	0	0	0	0	0	0
	ENSMUSG00000100267.2	0	0	0	0	0	0
	ENSMUSG00000099450.2	0	0	0	0	0	0
	ENSMUSG00000100069.2	0	0	0	0	0	0
	ENSMUSG00000096141.3	0	1.5121858630902	0	0	0	0
	ENSMUSG00002076105.1	0	0	0	0	0	0
	ENSMUSG00000026094.15	8935.19674907559	12353.0463155839	9738.6998307414	9004.84789066511	14095.5755212991	12275.1108576905
	ENSMUSG00000102405.2	0	0	0	0	0	0
	ENSMUSG00000042807.16	15.2934475807883	39.3168324403453	30.5288395948006	0	25.839735144453	29.8621758129278
	ENSMUSG00000098443.3	0	0	0	0	0	0
	ENSMUSG00000087949.3	0	0	0	0	0	0
	ENSMUSG00000102868.2	0	0	0	0	0	0
	ENSMUSG00000119657.1	0	0	0	0	0	0
	ENSMUSG00000025983.12	0	0	0	0	0	0
	ENSMUSG00000041303.8	116.612537803511	142.145471130479	171.300711059715	102.750145875518	131.351986984303	156.337273373563
	ENSMUSG00000109809.2	0	0	0	0	0	0
	ENSMUSG00000073678.5	80.2905997991388	46.8777617557963	60.2096558675234	10.930866582502	2.15331126203775	38.645168699083
	ENSMUSG00000104136.2	0	0	0	0	0	0
	ENSMUSG00000101130.2	0	0	0	0	0	0
	ENSMUSG00000052331.15	3072.07128279086	3354.02824433407	3105.46140544888	2549.07808703946	3488.36424450116	4892.12703758846
	ENSMUSG00000101674.7	1.91168094759854	1.5121858630902	2.54406996623338	0	0	1.75659857723105
	ENSMUSG00000102503.2	0	3.02437172618041	0	0	0	1.75659857723105
	ENSMUSG00002075552.1	1.91168094759854	0	0	0	0	0
	ENSMUSG00000102642.2	0	1.5121858630902	0.848023322077795	0	0	5.26979573169314
	ENSMUSG00000025982.14	6497.80354088745	7532.19778405231	7023.3291534483	10659.7810912559	8481.89306116671	7635.93401522336
	ENSMUSG00000103030.2	1.91168094759854	0	0.848023322077795	0	0	1.75659857723105
	ENSMUSG00000025981.14	1112.59831150235	1518.23460654256	885.336348249218	1989.41771801536	1955.20662593028	941.536837395841
	ENSMUSG00000101122.2	0	7.56092931545102	3.39209328831118	0	4.30662252407551	5.26979573169314
	ENSMUSG00000025980.15	1424.20230596091	1649.79477663141	1722.33536714	3298.93553459909	986.216558013291	1155.84186381803
	ENSMUSG00000073676.5	701.586907768665	775.751347765275	723.363893732359	935.682179462167	307.923510471399	444.419440039455
	ENSMUSG00000100736.2	0	0	0	0	0	0
	ENSMUSG00000089670.2	0	0	0.848023322077795	0	0	0
	ENSMUSG00000025979.14	906.136769161709	926.969934074295	950.634144049208	948.79921936117	1345.8195387736	973.155611785999
	ENSMUSG00000061863.7	0	4.53655758927061	5.08813993246677	4.37234663300078	0	1.75659857723105
	ENSMUSG00000025978.15	32.4985761091752	36.2924607141649	47.4893060363565	37.1649463805066	36.6062914546418	50.9413587397003
	ENSMUSG00000097649.4	0	1.5121858630902	0.848023322077795	0	0	0
	ENSMUSG00000046994.10	64.9971522183504	69.5605497021494	79.7141922753127	107.122492508519	53.8327815509438	56.2111544713935
	ENSMUSG00000025977.16	5.73504284279563	0	0	0	0	0
	ENSMUSG00000100215.2	1.91168094759854	0	0	0	0	0
	ENSMUSG00000101945.2	0	0	0	0	0	0
	ENSMUSG00000101085.2	0	0	0	0	0	0
	ENSMUSG00000038349.11	9.55840473799271	10.5853010416314	11.8723265090891	0	27.9930464064908	17.5659857723105
	ENSMUSG00000102145.2	0	0	0	0	0	0
	ENSMUSG00000100309.2	0	0	0	0	0	0
	ENSMUSG00000102831.2	0	0	0	0	0	0
	ENSMUSG00000099950.2	0	0	0	0	0	0
	ENSMUSG00000102491.2	0	0	0	0	0	0
	ENSMUSG00000100372.2	0	0	0	0	0	0
	ENSMUSG00000100944.2	0	0	0	0	0	0
	ENSMUSG00000101332.2	0	0	0	0	0	0
	ENSMUSG00000045336.6	0	0	0	0	0	0
	ENSMUSG00000038331.16	11.4700856855913	4.53655758927061	4.24011661038897	0	0	5.26979573169314
	ENSMUSG00000087022.6	0	0	0	0	0	3.51319715446209
	ENSMUSG00000104310.2	0	0	0	0	0	0
	ENSMUSG00000120334.1	0	0	0	0	0	0
	ENSMUSG00002075847.1	0	0	0	0	0	0
	ENSMUSG00000099945.2	0	0	0	0	0	0
	ENSMUSG00000101429.2	0	0	0	0	0	0
	ENSMUSG00000101129.2	0	0	0	0	0	0
	ENSMUSG00000097519.4	0	0	0	0	0	1.75659857723105
	ENSMUSG00000038323.4	32.4985761091752	9.07311517854123	27.9847696285672	19.6755598485035	23.6864238824153	26.3489786584657
	ENSMUSG00000048495.17	34.4102570567738	63.5118062497886	42.4011661038897	45.9096396465082	45.2195365027928	40.4017672763141
	ENSMUSG00000025971.7	118.52421875111	101.316452827044	50.0333760025899	63.3990261785113	71.0592716472459	87.8299288615523
	ENSMUSG00000077776.3	0	0	0	0	0	0
	ENSMUSG00002076848.1	0	0	0	0	0	0
	ENSMUSG00000101826.2	0	0	0	0	0	0
	ENSMUSG00000102685.2	0	0	0	0	0	0
	ENSMUSG00000101151.2	0	0	0	0	0	3.51319715446209
	ENSMUSG00000121279.1	0	1.5121858630902	0	0	0	8.78299288615523
	ENSMUSG00000038305.16	0	0	0	0	0	0
	ENSMUSG00000091283.2	0	0	0	0	0	0
	ENSMUSG00000054770.17	139.552709174694	114.926125594856	113.635125158425	83.0745860270149	131.351986984303	158.093871950794
	ENSMUSG00000026039.10	0	0	1.69604664415559	0	0	1.75659857723105
	ENSMUSG00000063558.5	0	0	1.69604664415559	0	0	1.75659857723105
	ENSMUSG00000064294.13	0	0	0	0	2.15331126203775	0
	ENSMUSG00000089275.3	0	0	0	0	0	0
	ENSMUSG00000038242.13	0	0	0	0	0	0
	ENSMUSG00000089822.2	0	0	0	0	0	0
	ENSMUSG00000079554.3	0	1.5121858630902	1.69604664415559	0	0	0
	ENSMUSG00000103839.2	0	1.5121858630902	0	0	2.15331126203775	7.02639430892418
	ENSMUSG00000051223.15	4415.98298895263	4961.48181679896	4516.57221338634	5642.51332988751	4397.06159708109	4349.33807722407
	ENSMUSG00000026034.18	1961.3846522361	1962.81725029108	2028.47178641009	4555.98519158682	1582.68377759775	1960.36401218985
	ENSMUSG00000026035.16	82.2022807467373	134.584541815028	118.723265090891	124.611879040522	75.3658941713214	89.5865274387833
	ENSMUSG00000026036.18	248.518523187811	184.486675297005	156.884314584392	170.521518687031	174.418212225058	180.929653454798
	ENSMUSG00000026037.15	91.76068548473	90.7311517854123	151.796174651925	74.3298927610133	58.1394040750193	75.533738820935
	ENSMUSG00000119442.1	0	0	1.69604664415559	0	0	0
	ENSMUSG00000085054.3	3.82336189519708	0	2.54406996623338	0	0	0
	ENSMUSG00000038174.15	80.2905997991388	65.0239921128788	89.8904721402463	21.8617331650039	124.89205319819	59.7243516258556
	ENSMUSG00000026032.9	447.333341738059	438.533900296159	358.713865238907	417.559103451575	344.52980192604	381.181891259137
	ENSMUSG00000100202.2	0	0	0	0	0	0
	ENSMUSG00000099490.2	0	0	0	0	0	0
	ENSMUSG00000059647.6	0	0	0	0	0	0
	ENSMUSG00000047528.14	7.64672379039417	0	5.08813993246677	0	8.61324504815101	1.75659857723105
	ENSMUSG00000121483.1	38.2336189519708	25.7071596725335	10.1762798649335	0	4.30662252407551	8.78299288615523
	ENSMUSG00000102059.4	0	0	0	0	0	0
	ENSMUSG00000101046.2	0	0	0	0	0	0
	ENSMUSG00000026031.16	12961.1968247181	11125.1513947546	11251.5734373282	27523.9220547399	15785.9248619988	12668.5889389903
	ENSMUSG00000100236.2	0	0	0	0	21.5331126203775	0
	ENSMUSG00000026029.15	1938.44448086492	1755.64778704773	1868.19537853738	2092.16786389087	3096.46159481029	2171.15584145757
	ENSMUSG00000102719.2	0	0	4.24011661038897	0	0	0
	ENSMUSG00000099719.2	1.91168094759854	0	0	0	0	3.51319715446209
	ENSMUSG00000026028.13	3871.15391888705	2720.42236769928	3984.01356712148	4724.32053695735	7487.06325810527	2980.94778556108
	ENSMUSG00000026027.14	411.011403733687	272.193455356237	307.83246591424	395.697370286571	695.519537638194	446.176038616686
	ENSMUSG00000072295.8	0	0	0	0	0	0
	ENSMUSG00000047383.9	0	0	0	0	0	0
	ENSMUSG00000099752.2	0	0	0	0	0	0
	ENSMUSG00000077616.3	0	0	0	0	0	0
	ENSMUSG00000038079.15	28.6752142139781	34.7802748510747	27.1367463064894	41.5372930135074	6.45993378611326	22.8357815040036
	ENSMUSG00000097573.4	0	0	0.848023322077795	0	0	0
	ENSMUSG00000079550.10	0	0	0.848023322077795	0	0	0
	ENSMUSG00000101586.2	0	3.02437172618041	0.848023322077795	0	0	0
	ENSMUSG00000099563.2	0	0	0	0	0	0
	ENSMUSG00000026024.15	290.575504034978	276.730012945507	352.777701984363	448.16552988258	305.770199209361	353.07631402344
	ENSMUSG00000120458.1	0	0	0	17.4893865320031	0	0
	ENSMUSG00000026023.17	0	3.02437172618041	0	0	0	3.51319715446209
	ENSMUSG00000099922.2	0	0	0	0	0	0
	ENSMUSG00000104502.2	0	0	0	0	0	0
	ENSMUSG00000041075.9	191.168094759854	302.437172618041	342.601422119429	222.98967828304	374.676159594569	300.378356706509
	ENSMUSG00000097819.2	11.4700856855913	7.56092931545102	12.7203498311669	0	17.226490096302	0
	ENSMUSG00000047361.17	0	0	2.54406996623338	0	0	0
	ENSMUSG00000099811.7	0	0	0	0	0	0
	ENSMUSG00000101409.2	0	0	0	0	0	0
	ENSMUSG00000026021.16	1403.17381553733	1076.67633452023	1177.05637104398	2267.06172921091	1322.13311489118	1268.26417276082
	ENSMUSG00002075401.1	0	0	0	0	0	0
	ENSMUSG00000103821.2	0	0	2.54406996623338	0	0	0
	ENSMUSG00000101400.2	0	0	0	0	0	0
	ENSMUSG00000026020.10	487.478641637628	630.581504908615	683.506797594703	1049.36319192019	344.52980192604	358.346109755133
	ENSMUSG00000077345.3	0	0	0	0	0	0
	ENSMUSG00000077358.3	0	0	0	0	0	0
	ENSMUSG00000089512.5	0	0	0	0	0	0
	ENSMUSG00000089093.5	0	0	0	0	0	0
	ENSMUSG00000119961.1	3.82336189519708	0	1.69604664415559	0	4.30662252407551	3.51319715446209
[truncated: 55,991 more rows]

## Sheet: Figure 3a
Figure 3a
[truncated: 11 more rows]

[truncated: 49 more sheets: Figure 3c, Figure 3d, Figure 3e, Figure 4, Figure 5a, Figure 5b, Figure 5c, Figure 5d, Figure 5e, Figure 6a, Figure 6b, Figure 6c, Figure 6d, Figure 7a, Figure 7b, Figure 7c, Figure 7d, Figure 7e, Figure 8a, Figure 8c …]
